# Supplementary material for: Interactions between TTYH2 and APOE facilitate endosomal lipid transfer
Source: Nature. 2025 Jun 25;644(8075):273–9. doi: 10.1038/s41586-025-09200-x (PMC12328215; doi:10.1038/s41586-025-09200-x)
Supplement: Supplementary file 4 — Source Data Fig. 2 and 5 and Source Data Extended Data Fig. 1, 2, 3 and 9 [file 41586_2025_9200_MOESM4_ESM.xlsx]

## Sheet: Fig.2, a
sucrose, %	lysosomes				sucrose, %	plasma membrane				sucrose, %	endoplasmic reticulum				sucrose, %	early endosomes
35	0.308156	0.370732	0.562884		35	0.469305	0.750895	0.634451		35	0.105147	0.199454	0.302912		35	0.096198	0.03373	0
35/25	1	1	1		35/25	1	1	1		35/25	1	1	1		35/25	0.197486	0.231126	0.032512
25	0.195476	0.314379	0.231629		25	0.629836	0.435396	0.742867		25	0.079455	0.279244	0.082935		25	0.490145	0.117233	0.043647
25/20	0.129118	0.201929	0.206281		25/20	0.216968	0.419338	0.829901		25/20	0.018498	0	0.24515		25/20	0.268057	0.13677	0.17797
20	0.026272	0.081079	0.06669		20	0.0228444	0.101354	0.542821		20	0	0	0		20	0.639461	0.126098	0.265073
20/8	0	0	0		20/8	0	0.0273227	0.289488		20/8	0	0	0		20/8	1	0.508908	0.692846
8	0	0	0		8	0	0	0		8	0	0	0		8	0.870867	1	1
top	0	0	0		top	0	0	0		top	0	0	0		top	0.046452	0.364143	0.594388
sucrose, %	recycling endosomes				sucrose, %	TTYH2				sucrose, %	ApoE
35	0.0117998	0	0.01039		35	0.0585549	0.222417	0		35	0	0	0
35/25	0.083409	0.848212	0.465845		35/25	0.101548	0.143378	0.058951		35/25	0	0	0
25	0.16854	0.544806	1		25	0.0414386	0.0277044	0.157995		25	0	0	0
25/20	0.134342	0.343865	0.49959		25/20	0.0122041	0.0199748	0.294864		25/20	0	0	0
20	0.0448084	0.155913	0.649268		20	0.496219	1	0.841345		20	0.372131	0.316067	1
20/8	0.464468	0.485318	0.278155		20/8	1	0.94511	1		20/8	1	1	0.85966
8	1	1	0.177213		8	0.0685853	0.077295	0.082848		8	0.409847	0.253955	0.305992
top	0.144585	0.225209	0		top	0	0	0		top	0	0	0

## Sheet: Fig.2, d
Sb2 displacement (%)
ApoE FL	ApoE LIP	ApoE NT
11.2609	30.1677	5.79719
7.76903	31.6355	0
37.3278	24.0154	0
26.4649	21.0014	0
19.9016	27.8731
6.63552	24.8363

## Sheet: Fig.2, e
	Approach			Retract
	Distance (nm)	Force (pN)		Distance (nm)	Force (pN)
	328.84	-0.300487		-74.6243	489.744
	328.8	-2.13869		-74.5853	488.408
	328.761	1.18411		-74.5463	488.654
	328.721	4.05484		-74.5073	486.715
	328.681	6.48892		-74.4683	486.818
	328.641	4.49489		-74.4293	486.735
	328.601	1.68158		-74.3903	488.825
	328.562	-1.92478		-74.3513	488.1
	328.522	-1.12925		-74.3123	488.542
	328.482	-1.81336		-74.2733	489.553
	328.442	-0.834231		-74.2343	490.756
	328.402	0.185018		-74.1953	489.369
	328.363	-0.242973		-74.1563	487.631
	328.323	-0.40867		-74.1173	486.712
	328.283	-0.750258		-74.0783	487.696
	328.243	-0.198508		-74.0393	489.057
	328.203	-0.594097		-74.0002	490.116
	328.163	-1.80897		-73.9612	489.899
	328.124	-4.79508		-73.9222	489.085
	328.084	-3.11856		-73.8832	489.373
	328.044	-2.8615		-73.8442	489.412
	328.004	-1.80677		-73.8052	488.457
	327.964	-1.48182		-73.7661	487.861
	327.925	-5.93832		-73.7271	488.037
	327.885	-8.23785		-73.6881	488.644
	327.845	-5.25757		-73.6491	488.017
	327.805	-5.36927		-73.6101	487.465
	327.765	-6.67517		-73.571	486.433
	327.726	-7.59997		-73.532	486.274
	327.686	-6.83839		-73.493	487.598
	327.646	-4.02012		-73.454	487.165
	327.606	-0.496748		-73.4149	485.879
	327.566	-3.50446		-73.3759	486.202
	327.526	-6.64796		-73.3369	486.79
	327.487	-1.79923		-73.2978	487.664
	327.447	-1.71498		-73.2588	487.197
	327.407	-3.87873		-73.2198	486.227
	327.367	-8.44323		-73.1807	486.609
	327.327	-7.29901		-73.1417	486.982
	327.288	-3.36368		-73.1027	489.022
	327.248	-5.00594		-73.0636	489.089
	327.208	-6.96911		-73.0246	486.622
	327.168	-7.9834		-72.9856	485.575
	327.128	-6.15876		-72.9465	486.113
	327.088	-7.11905		-72.9075	485.947
	327.049	-7.56093		-72.8684	485.904
	327.009	-5.92452		-72.8294	485.298
	326.969	-4.41		-72.7903	484.757
	326.929	-5.00771		-72.7513	483.945
	326.889	-5.61622		-72.7122	484.51
	326.85	-6.8064		-72.6732	485.251
	326.81	-5.85658		-72.6341	484.211
	326.77	-3.81748		-72.5951	482.5
	326.73	-4.95674		-72.556	482.558
	326.69	-5.50971		-72.517	481.339
	326.65	-5.11534		-72.4779	482.486
	326.611	-4.75028		-72.4389	483.177
	326.571	-1.83172		-72.3998	483.055
	326.531	1.20718		-72.3608	485.123
	326.491	-0.722048		-72.3217	485.527
	326.451	0.00867827		-72.2826	483.33
	326.411	2.31625		-72.2436	481.256
	326.372	3.4003		-72.2045	481.702
	326.332	4.09245		-72.1655	483.753
	326.292	1.23131		-72.1264	483.91
	326.252	2.7412		-72.0873	482.591
	326.212	4.44241		-72.0483	481.786
	326.172	3.75675		-72.0092	482.066
	326.133	1.04373		-71.9701	482.008
	326.093	0.98758		-71.9311	480.029
	326.053	0.789481		-71.892	479.626
	326.013	1.9121		-71.8529	481.686
	325.973	-3.15847		-71.8139	483.003
	325.933	-3.426		-71.7748	480.481
	325.894	-4.83527		-71.7357	479.853
	325.854	0.136883		-71.6966	478.221
	325.814	-0.798721		-71.6576	480.411
	325.774	-5.05619		-71.6185	479.3
	325.734	-0.0979175		-71.5794	478.25
	325.695	0.364344		-71.5403	478.54
	325.655	-3.08927		-71.5012	478.547
	325.615	-4.88118		-71.4621	479.034
	325.575	-3.02877		-71.4231	480.557
	325.535	-0.583883		-71.384	478.635
	325.495	-2.81706		-71.3449	479.034
	325.456	-3.36077		-71.3058	478.576
	325.416	-3.79802		-71.2667	477.801
	325.376	-1.87463		-71.2276	475.829
	325.336	-5.15699		-71.1885	476.888
	325.296	-4.82433		-71.1495	477.151
	325.256	-1.49382		-71.1104	476.399
	325.217	0.125618		-71.0713	475.489
	325.177	0.299358		-71.0322	475.391
	325.137	1.94348		-70.9931	476.146
	325.097	2.37334		-70.954	475.888
	325.057	4.68245		-70.9149	475.34
	325.017	2.04657		-70.8758	475.372
	324.978	2.02282		-70.8367	475.678
	324.938	0.885099		-70.7976	475.159
	324.898	3.55525		-70.7585	475.909
	324.858	3.70739		-70.7194	475.306
	324.818	2.55886		-70.6803	474.799
	324.778	3.99007		-70.6412	473.416
	324.739	6.86696		-70.6021	472.046
	324.699	4.85596		-70.563	473.349
	324.659	4.22276		-70.5239	473.535
	324.619	1.65169		-70.4848	473.506
	324.579	2.61848		-70.4457	474.575
	324.539	2.01768		-70.4065	474.932
	324.5	7.12098		-70.3674	473.968
	324.46	6.11132		-70.3283	471.413
	324.42	2.16706		-70.2892	473.755
	324.38	-1.03969		-70.2501	471.757
	324.34	0.430086		-70.211	471.025
	324.3	1.72706		-70.1719	469.646
	324.261	1.36387		-70.1327	468.567
	324.221	-0.975775		-70.0936	470.112
	324.181	-1.48091		-70.0545	469.622
	324.141	0.485677		-70.0154	470.408
	324.101	-0.868052		-69.9763	470.106
	324.061	-2.5319		-69.9371	470.21
	324.021	-0.784408		-69.898	469.141
	323.982	-1.18154		-69.8589	467.472
	323.942	-1.70673		-69.8198	468.885
	323.902	-2.83211		-69.7806	468.728
	323.862	0.129642		-69.7415	467.982
	323.822	0.102805		-69.7024	466.129
	323.782	-2.45284		-69.6633	466.381
	323.743	-1.85172		-69.6241	467.994
	323.703	-2.47874		-69.585	467.703
	323.663	-0.914853		-69.5459	466.409
	323.623	-1.28576		-69.5067	467.598
	323.583	-0.664576		-69.4676	466.614
	323.543	1.56585		-69.4284	464.061
	323.504	0.267662		-69.3893	461.272
	323.464	0.189909		-69.3502	461.174
	323.424	2.94183		-69.311	463.19
	323.384	3.5661		-69.2719	465.843
	323.344	1.35297		-69.2328	465.691
	323.304	2.40771		-69.1936	465.011
	323.264	6.94631		-69.1545	463.692
	323.225	3.66241		-69.1153	462.29
	323.185	0.744183		-69.0762	463.494
	323.145	5.46176		-69.037	463.135
	323.105	4.89337		-68.9979	463.465
	323.065	1.19597		-68.9587	460.964
	323.025	1.70143		-68.9196	463.003
	322.986	2.20844		-68.8804	463.118
	322.946	-1.76822		-68.8413	463.725
	322.906	0.729128		-68.8021	462.497
	322.866	3.34682		-68.763	459.725
	322.826	4.74408		-68.7238	460.974
	322.786	4.62158		-68.6847	461.007
	322.746	1.4858		-68.6455	459.46
	322.707	-0.415656		-68.6064	458.833
	322.667	-1.6259		-68.5672	459.46
	322.627	-1.34724		-68.528	459.122
	322.587	-0.159816		-68.4889	459.632
	322.547	0.469079		-68.4497	461.004
	322.507	0.309553		-68.4106	459.976
	322.467	-2.33095		-68.3714	460.413
	322.428	-3.714		-68.3322	459.835
	322.388	-4.93967		-68.2931	457.312
	322.348	-5.19794		-68.2539	455.88
	322.308	-5.42998		-68.2147	454.137
	322.268	-1.15522		-68.1756	454.084
	322.228	-0.74696		-68.1364	456.509
	322.189	-0.863285		-68.0972	457.065
	322.149	-1.16167		-68.058	456.676
	322.109	-2.34877		-68.0189	455.571
	322.069	-1.96211		-67.9797	455.735
	322.029	-4.43444		-67.9405	455.374
	321.989	-2.1963		-67.9014	455.552
	321.949	1.60788		-67.8622	454.107
	321.91	-2.01546		-67.823	454.4
	321.87	-2.56225		-67.7838	453.948
	321.83	-4.27548		-67.7446	452.292
	321.79	-1.66859		-67.7055	453.02
	321.75	0.0233659		-67.6663	452.878
	321.71	-0.31668		-67.6271	452.372
	321.67	-1.67195		-67.5879	451.762
	321.631	-0.452128		-67.5487	451.85
	321.591	1.10868		-67.5096	451.406
	321.551	2.93023		-67.4704	451.879
	321.511	2.99751		-67.4312	452.637
	321.471	2.33037		-67.392	452.325
	321.431	1.77741		-67.3528	451.179
	321.392	2.26744		-67.3136	449.685
	321.352	2.15111		-67.2744	448.175
	321.312	4.11153		-67.2352	449.568
	321.272	3.37033		-67.196	451.973
	321.232	5.72881		-67.1568	453.249
	321.192	5.0015		-67.1176	453.813
	321.152	7.91234		-67.0785	452.913
	321.113	7.04771		-67.0392	450.758
	321.073	7.12425		-67.0001	448.79
	321.033	2.77575		-66.9609	445.813
	320.993	5.57551		-66.9217	445.918
	320.953	8.24103		-66.8825	447.182
	320.913	7.76983		-66.8433	448.183
	320.873	4.99355		-66.8041	449.169
	320.834	1.884		-66.7648	448.034
	320.794	3.08686		-66.7256	446.868
	320.754	4.1169		-66.6864	445.585
	320.714	4.16567		-66.6472	445.705
	320.674	3.91665		-66.608	444.375
	320.634	5.61632		-66.5688	445.809
	320.594	2.12259		-66.5296	445.342
	320.554	0.393936		-66.4904	444.473
	320.515	1.80508		-66.4512	445.2
	320.475	6.68466		-66.412	445.98
	320.435	3.84975		-66.3728	445.953
	320.395	3.60228		-66.3335	445.444
	320.355	3.66184		-66.2943	444.562
	320.315	3.63192		-66.2551	443.077
	320.275	0.479167		-66.2159	440.208
	320.236	0.859655		-66.1767	440.125
	320.196	5.53866		-66.1375	441.982
	320.156	6.13207		-66.0982	441.112
	320.116	4.28461		-66.059	440.942
	320.076	1.56078		-66.0198	440.14
	320.036	1.70829		-65.9806	441.856
	319.996	1.32813		-65.9413	441.78
	319.957	6.16605		-65.9021	442.268
	319.917	4.56238		-65.8629	440.725
	319.877	0.371255		-65.8237	438.734
	319.837	0.117611		-65.7844	439.705
	319.797	3.08245		-65.7452	438.95
	319.757	2.40606		-65.706	438.526
	319.717	1.34239		-65.6668	437.024
	319.677	-0.307576		-65.6275	436.275
	319.638	1.75004		-65.5883	437.22
	319.598	-0.145245		-65.549	439.462
	319.558	-1.29531		-65.5098	441.379
	319.518	0.105031		-65.4706	440.762
	319.478	2.27837		-65.4313	436.904
	319.438	1.11904		-65.3921	433.225
	319.398	2.49316		-65.3529	432.153
	319.359	-0.42353		-65.3136	433.775
	319.319	0.0649609		-65.2744	435.177
	319.279	1.27399		-65.2352	436.29
	319.239	-0.210891		-65.1959	433.47
	319.199	0.34703		-65.1567	432.378
	319.159	1.50205		-65.1174	432.083
	319.119	1.19286		-65.0782	432.023
	319.079	0.0551402		-65.0389	432.764
	319.04	0.893869		-64.9997	433.465
	319	3.45601		-64.9604	433.685
	318.96	1.57924		-64.9212	432.035
	318.92	1.23457		-64.8819	430.617
	318.88	2.40965		-64.8427	430.576
	318.84	3.27461		-64.8034	431.131
	318.8	4.61323		-64.7642	432.647
	318.76	0.573317		-64.7249	433.468
	318.721	-0.0521651		-64.6857	432.515
	318.681	-1.31949		-64.6464	430.859
	318.641	0.397145		-64.6072	429.554
	318.601	0.985924		-64.5679	428.637
	318.561	-1.76104		-64.5287	428.302
	318.521	-2.58247		-64.4894	429.286
	318.481	-2.67411		-64.4501	429.984
	318.442	-4.41511		-64.4109	429.284
	318.402	-5.397		-64.3716	427.714
	318.362	-5.03812		-64.3324	428.278
	318.322	-5.696		-64.2931	429.212
	318.282	-8.71914		-64.2538	428.416
	318.242	-5.81293		-64.2146	426.516
	318.202	-3.57942		-64.1753	426.424
	318.162	-6.5748		-64.136	426.656
	318.123	-6.83616		-64.0968	425.305
	318.083	-3.50565		-64.0575	426.423
	318.043	-4.33942		-64.0182	426.135
	318.003	-5.66538		-63.9789	425.16
	317.963	-7.75044		-63.9397	424.3
	317.923	-5.94123		-63.9004	423.674
	317.883	-5.6348		-63.8611	424.324
	317.843	-5.41169		-63.8218	424.12
	317.804	-6.21152		-63.7826	423.409
	317.764	-4.52883		-63.7433	424.867
	317.724	-4.24554		-63.704	425.957
	317.684	-2.46256		-63.6647	424.1
	317.644	-1.20725		-63.6255	422.992
	317.604	0.385958		-63.5862	422.913
	317.564	0.23106		-63.5469	423.659
	317.524	-1.82932		-63.5076	424.701
	317.485	-0.192911		-63.4683	423.673
	317.445	3.22863		-63.4291	422.33
	317.405	4.396		-63.3898	421.506
	317.365	0.945466		-63.3505	419.006
	317.325	-0.394378		-63.3112	419.818
	317.285	-0.523047		-63.2719	421.559
	317.245	2.14864		-63.2326	421.635
	317.205	5.01628		-63.1933	421.745
	317.165	2.024		-63.154	420.052
	317.126	0.40643		-63.1148	418.17
	317.086	0.0926132		-63.0755	419.206
	317.046	1.84474		-63.0362	420.248
	317.006	0.619068		-62.9969	419.704
	316.966	-2.52597		-62.9576	419.237
	316.926	-2.88761		-62.9183	419.83
	316.886	0.16363		-62.879	417.194
	316.846	-1.27805		-62.8397	416.883
	316.807	-1.90198		-62.8004	417.508
	316.767	-2.38243		-62.7611	414.656
	316.727	0.863216		-62.7218	412.182
	316.687	0.830206		-62.6825	412.539
	316.647	-1.06045		-62.6432	415.093
	316.607	-0.996259		-62.6039	418.26
	316.567	-1.88249		-62.5646	416.466
	316.527	2.43702		-62.5253	415.291
	316.488	4.33572		-62.486	412.946
	316.448	0.101394		-62.4467	413.473
	316.408	-0.240195		-62.4074	414.512
	316.368	2.01183		-62.368	415.636
	316.328	-1.9386		-62.3287	414.246
	316.288	-1.99012		-62.2894	414.205
	316.248	0.260356		-62.2501	413.815
	316.208	0.224261		-62.2108	413.043
	316.168	0.927214		-62.1715	412.604
	316.129	3.06815		-62.1322	410.725
	316.089	1.35647		-62.0929	410.676
	316.049	1.92982		-62.0536	410.609
	316.009	-0.982242		-62.0142	413.095
	315.969	-2.10145		-61.9749	412.636
	315.929	0.199944		-61.9356	410.685
	315.889	1.63115		-61.8963	410.167
	315.849	-1.64349		-61.857	408.967
	315.809	-0.0919465		-61.8176	410.105
	315.77	1.57995		-61.7783	409.683
	315.73	1.16121		-61.739	409.259
	315.69	1.91817		-61.6997	409.214
	315.65	0.893075		-61.6603	408.546
	315.61	2.61434		-61.621	409.756
	315.57	7.59884		-61.5817	410.687
	315.53	7.76795		-61.5424	407.824
	315.49	3.94249		-61.503	406.408
	315.45	0.633911		-61.4637	407.929
	315.411	1.7627		-61.4244	407.329
	315.371	6.67006		-61.385	406.045
	315.331	6.56607		-61.3457	406.118
	315.291	1.14526		-61.3064	404.335
	315.251	-3.43621		-61.267	404.002
	315.211	1.79515		-61.2277	403.146
	315.171	2.88845		-61.1884	403.769
	315.131	2.89402		-61.1491	404.292
	315.091	4.92541		-61.1097	405.004
	315.052	2.20312		-61.0704	403.629
	315.012	1.39249		-61.031	404.419
	314.972	2.32997		-60.9917	404.477
	314.932	0.862064		-60.9524	402.231
	314.892	4.83442		-60.913	400.161
	314.852	2.70924		-60.8737	400.279
	314.812	4.27004		-60.8343	401.389
	314.772	2.7898		-60.795	402.24
	314.732	-0.219465		-60.7556	401.307
	314.693	0.954072		-60.7163	401.161
	314.653	1.34227		-60.6769	401.501
	314.613	2.94937		-60.6376	397.863
	314.573	1.66507		-60.5983	397.075
	314.533	4.22567		-60.5589	397.854
	314.493	7.334		-60.5196	399.002
	314.453	5.59609		-60.4802	400.813
	314.413	7.42381		-60.4409	401.478
	314.373	5.10886		-60.4015	398.936
	314.333	2.07491		-60.3622	397.446
	314.294	2.18693		-60.3228	396.18
	314.254	3.8542		-60.2834	398.302
	314.214	2.92322		-60.2441	399.458
	314.174	4.1523		-60.2047	399.198
	314.134	1.82346		-60.1654	399.509
	314.094	-0.465266		-60.126	397.598
	314.054	0.484551		-60.0867	397.199
	314.014	1.78769		-60.0473	396.539
	313.974	0.369159		-60.0079	393.34
	313.935	-1.36258		-59.9686	393.14
	313.895	-4.24224		-59.9292	394.387
	313.855	-5.11458		-59.8899	395.252
	313.815	-3.17577		-59.8505	396.047
	313.775	-1.71988		-59.8111	395.96
	313.735	-1.47054		-59.7717	395.934
	313.695	-3.56332		-59.7324	395.277
	313.655	-6.48618		-59.693	393.544
	313.615	-2.73292		-59.6536	392.165
	313.575	-2.02842		-59.6143	392.795
	313.536	-4.5563		-59.5749	394.658
	313.496	-7.62573		-59.5355	393.976
	313.456	-6.48768		-59.4962	393.272
	313.416	-7.25974		-59.4568	390.972
	313.376	-4.3705		-59.4174	390.726
	313.336	-3.81875		-59.378	392.177
	313.296	-4.93487		-59.3387	391.543
	313.256	-5.92294		-59.2993	391.269
	313.216	-4.75249		-59.2599	389.792
	313.176	-1.53924		-59.2205	389.214
	313.137	-0.550847		-59.1812	388.571
	313.097	-1.84286		-59.1418	389.831
	313.057	-1.96999		-59.1024	389.246
	313.017	-0.594331		-59.063	387.63
	312.977	0.500518		-59.0236	385.793
	312.937	-1.70798		-58.9843	385.556
	312.897	-3.43818		-58.9449	387.356
	312.857	-5.64513		-58.9055	385.991
	312.817	0.363851		-58.8661	384.83
	312.777	3.79773		-58.8267	386.654
	312.738	0.584811		-58.7873	386.92
	312.698	-1.52494		-58.7479	385.879
	312.658	2.58628		-58.7085	386.04
	312.618	1.71084		-58.6692	385.869
	312.578	-3.08509		-58.6298	385.458
	312.538	-3.89572		-58.5904	384.596
	312.498	0.537957		-58.551	385.481
	312.458	-0.917605		-58.5116	386.048
	312.418	-0.407514		-58.4722	387.189
	312.378	-0.531555		-58.4328	385.086
	312.338	-5.56356		-58.3934	382.493
	312.299	-5.43147		-58.354	383.66
	312.259	-0.0658826		-58.3146	385.015
	312.219	0.658671		-58.2752	385.281
	312.179	0.809266		-58.2358	384.855
	312.139	-2.65515		-58.1964	382.82
	312.099	-4.06134		-58.157	380.559
	312.059	-0.77866		-58.1176	379.97
	312.019	-0.862585		-58.0782	379.224
	311.979	1.26446		-58.0388	379.894
	311.939	0.615837		-57.9994	380.856
	311.9	0.740203		-57.96	381.048
	311.86	4.45335		-57.9206	379.578
	311.82	1.06454		-57.8812	379.682
	311.78	-1.40779		-57.8418	379.514
	311.74	-1.53184		-57.8024	379.949
	311.7	1.16609		-57.763	381.019
	311.66	-0.605771		-57.7236	382.298
	311.62	-3.63046		-57.6841	380.646
	311.58	-4.01834		-57.6447	378.541
	311.54	-3.52676		-57.6053	377.256
	311.5	-0.966159		-57.5659	378.576
	311.461	-4.80858		-57.5265	379.039
	311.421	-6.06666		-57.4871	377.267
	311.381	-4.65243		-57.4477	376.302
	311.341	-3.96182		-57.4083	375.059
	311.301	-1.93814		-57.3688	375.126
	311.261	-0.46837		-57.3294	373.895
	311.221	2.12309		-57.29	375.854
	311.181	0.811018		-57.2506	377.877
	311.141	0.440114		-57.2112	377.184
	311.101	-4.03181		-57.1717	375.181
	311.061	-2.44632		-57.1323	374.128
	311.022	-0.674142		-57.0929	373.533
	310.982	-0.589892		-57.0535	372.699
	310.942	-0.257235		-57.014	374.425
	310.902	1.22642		-56.9746	374.839
	310.862	-0.218337		-56.9352	374.71
	310.822	-0.393293		-56.8958	374.437
	310.782	-1.74548		-56.8563	372.25
	310.742	-0.34051		-56.8169	370.915
	310.702	-1.26686		-56.7775	369.437
	310.662	0.226059		-56.7381	369.773
	310.622	0.387455		-56.6986	370.524
	310.582	-5.41291		-56.6592	370.016
	310.543	-1.02706		-56.6198	369.416
	310.503	3.0857		-56.5803	369.392
	310.463	2.57902		-56.5409	370.084
	310.423	-0.626188		-56.5015	369.346
	310.383	1.74464		-56.462	369.797
	310.343	-1.61178		-56.4226	370.445
	310.303	-0.239204		-56.3832	369.945
	310.263	-3.20526		-56.3437	369.279
	310.223	-3.36633		-56.3043	368.022
	310.183	-2.14651		-56.2648	368.757
	310.143	0.344661		-56.2254	369.237
	310.103	-0.510713		-56.186	368.016
	310.064	-5.3838		-56.1465	366.444
	310.024	-3.97265		-56.1071	365.984
	309.984	-1.19913		-56.0676	365.521
	309.944	-3.06973		-56.0282	364.169
	309.904	-6.20088		-55.9887	364.049
	309.864	-5.00574		-55.9493	364.739
	309.824	-4.33674		-55.9098	367.153
	309.784	-4.81564		-55.8704	367.346
	309.744	-10.2287		-55.831	365.704
	309.704	-6.50016		-55.7915	363.423
	309.664	-6.48689		-55.752	363.445
	309.625	-2.97894		-55.7126	363.706
	309.585	-5.80769		-55.6731	364.83
	309.545	-7.1105		-55.6337	365.494
	309.505	-9.19865		-55.5942	365.661
	309.465	-7.86774		-55.5548	364.525
	309.425	-4.31351		-55.5153	362.411
	309.385	-4.26475		-55.4759	360.698
	309.345	-5.56447		-55.4364	360.955
	309.305	-4.55911		-55.397	360.62
	309.265	-3.44884		-55.3575	362.619
	309.225	-4.49707		-55.318	362.07
	309.185	0.80526		-55.2786	360.868
	309.146	0.750649		-55.2391	361.715
	309.106	-4.27981		-55.1997	361.184
	309.066	-4.40694		-55.1602	361.292
	309.026	-2.01142		-55.1207	359.969
	308.986	-2.88994		-55.0813	359.224
	308.946	-8.63013		-55.0418	357.617
	308.906	-4.66395		-55.0024	357.312
	308.866	-3.20343		-54.9629	356.444
	308.826	-2.07773		-54.9234	356.338
	308.786	0.580078		-54.884	358.706
	308.746	-0.420329		-54.8445	359.325
	308.706	-0.522769		-54.805	357.778
	308.666	-0.910646		-54.7655	356.389
	308.627	0.131744		-54.7261	356.576
	308.587	2.67383		-54.6866	356.925
	308.547	4.88265		-54.6471	355.699
	308.507	5.3696		-54.6077	356.041
	308.467	4.94161		-54.5682	357.607
	308.427	1.10844		-54.5287	357.261
	308.387	2.39615		-54.4892	357.078
	308.347	6.17873		-54.4498	355.637
	308.307	4.97929		-54.4103	356.044
	308.267	2.92817		-54.3708	353.13
	308.227	4.84538		-54.3313	352.478
	308.187	7.91205		-54.2919	350.92
	308.147	4.91822		-54.2524	352.45
	308.108	2.59709		-54.2129	353.766
	308.068	1.35445		-54.1734	355.288
	308.028	2.15306		-54.1339	354.673
	307.988	5.50672		-54.0945	353.188
	307.948	7.67851		-54.055	351.282
	307.908	1.92289		-54.0155	351.784
	307.868	1.02123		-53.976	351.227
	307.828	0.781467		-53.9365	349.986
	307.788	4.06877		-53.897	348.738
	307.748	8.13987		-53.8575	349.225
	307.708	4.26813		-53.8181	348.584
	307.668	1.59522		-53.7786	349.16
	307.628	3.8241		-53.7391	348.787
	307.588	6.90158		-53.6996	348.533
	307.549	0.794175		-53.6601	350.035
	307.509	-0.098229		-53.6206	349.051
	307.469	-0.0957523		-53.5811	346.239
	307.429	4.22221		-53.5416	346.324
	307.389	2.79288		-53.5021	345.909
	307.349	1.68755		-53.4626	345.71
	307.309	-2.34928		-53.4231	345.131
	307.269	0.52299		-53.3836	345.937
	307.229	3.57115		-53.3441	346.173
	307.189	1.70672		-53.3046	344.759
	307.149	0.329844		-53.2651	344.383
	307.109	2.10048		-53.2257	344.692
	307.069	5.01749		-53.1861	346.048
	307.029	2.21344		-53.1467	345.394
	306.99	1.61881		-53.1071	344.998
	306.95	0.0722197		-53.0676	343.787
	306.91	0.792144		-53.0281	343.876
	306.87	2.51032		-52.9886	343.394
	306.83	5.39494		-52.9491	344.318
	306.79	3.4117		-52.9096	344.199
	306.75	2.05334		-52.8701	343.21
	306.71	3.25928		-52.8306	341.33
	306.67	4.23687		-52.7911	341.257
	306.63	4.77627		-52.7516	340.457
	306.59	0.455548		-52.7121	340.198
	306.55	1.03353		-52.6726	337.795
	306.51	2.07746		-52.6331	340.208
	306.47	3.36363		-52.5936	340.967
	306.43	5.17129		-52.5541	340.893
	306.391	5.12903		-52.5145	339.306
	306.351	3.16277		-52.475	337.451
	306.311	1.37239		-52.4355	335.794
	306.271	2.98103		-52.396	338.563
	306.231	6.12485		-52.3565	339.754
	306.191	3.63708		-52.317	339.085
	306.151	3.22915		-52.2775	337.099
	306.111	0.363378		-52.2379	336.365
	306.071	-1.01041		-52.1984	334.94
	306.031	-0.381517		-52.1589	335.289
	305.991	0.393952		-52.1194	336.237
	305.951	-1.40722		-52.0799	336.978
	305.911	-2.12836		-52.0403	336.342
	305.871	-4.59915		-52.0008	336.557
	305.832	-3.74654		-51.9613	335.846
	305.792	-2.60232		-51.9218	334.487
	305.752	-4.00079		-51.8822	333.863
	305.712	-3.85946		-51.8427	334.205
	305.672	-2.82632		-51.8032	335.665
	305.632	-3.99645		-51.7637	334.547
	305.592	-6.1602		-51.7241	332.739
	305.552	-3.91744		-51.6846	330.239
	305.512	-1.255		-51.6451	331.171
	305.472	-7.57995		-51.6056	331.397
	305.432	-9.9412		-51.566	332.192
	305.392	-9.66871		-51.5265	333.767
	305.352	-5.29366		-51.487	333.9
	305.312	-5.32359		-51.4474	333.018
	305.272	-6.68503		-51.4079	331.144
	305.232	-5.11189		-51.3684	329.903
	305.193	-2.47722		-51.3288	327.714
	305.153	-3.30328		-51.2893	329.083
	305.113	-5.16771		-51.2498	329.767
	305.073	-3.15021		-51.2102	328.881
	305.033	0.181839		-51.1707	328.975
	304.993	-0.435929		-51.1311	327.391
	304.953	-4.02378		-51.0916	327.142
	304.913	-2.22228		-51.0521	327.345
	304.873	-1.94208		-51.0125	326.997
	304.833	-3.25878		-50.973	326.315
	304.793	-2.16548		-50.9334	326.378
	304.753	-2.36512		-50.8939	325.252
	304.713	-7.05306		-50.8544	324.444
	304.673	-7.16784		-50.8148	323.943
	304.633	-4.46066		-50.7753	324.572
	304.593	-4.08326		-50.7357	324.893
	304.554	-6.36273		-50.6962	325.01
	304.514	-2.42278		-50.6566	323.821
	304.474	-3.71942		-50.6171	324.616
	304.434	-2.49343		-50.5775	323.411
	304.394	-3.17754		-50.538	323.387
	304.354	-2.93283		-50.4984	323.987
	304.314	-5.97604		-50.4589	323.21
	304.274	-3.86133		-50.4193	323.099
	304.234	-3.61816		-50.3798	321.39
	304.194	-1.4294		-50.3402	319.78
	304.154	1.12195		-50.3007	319.296
	304.114	1.11054		-50.2611	321.162
	304.074	-4.51394		-50.2216	322.402
	304.034	-1.89625		-50.182	322.1
	303.994	-0.394074		-50.1425	319.639
	303.954	-0.0243878		-50.1029	318.525
	303.914	-2.45352		-50.0633	319.82
	303.875	-1.89097		-50.0238	320.656
	303.835	1.74195		-49.9842	319.37
	303.795	3.05897		-49.9447	318.934
	303.755	4.5164		-49.9051	319.558
	303.715	5.56496		-49.8655	319.607
	303.675	4.38866		-49.826	318.32
	303.635	3.96222		-49.7864	316.462
	303.595	3.45091		-49.7469	316.018
	303.555	2.3857		-49.7073	316.437
	303.515	0.221945		-49.6677	316.718
	303.475	3.62497		-49.6282	318.794
	303.435	7.18383		-49.5886	318.522
	303.395	5.68661		-49.549	318.443
	303.355	1.48468		-49.5095	316.784
	303.315	2.20461		-49.4699	314.044
	303.275	3.42597		-49.4303	314.056
	303.235	6.65311		-49.3908	313.896
	303.195	6.36398		-49.3512	314.157
	303.156	3.69878		-49.3116	313.636
	303.116	0.834554		-49.2721	314.154
	303.076	1.60231		-49.2325	314.258
	303.036	2.34229		-49.1929	313.61
	302.996	1.96367		-49.1533	311.911
	302.956	1.05738		-49.1138	312.616
	302.916	-0.138976		-49.0742	312.503
	302.876	-0.20593		-49.0346	311.849
	302.836	-0.746554		-48.995	311.946
	302.796	0.882137		-48.9555	312.445
	302.756	-0.200044		-48.9159	312.848
	302.716	-0.154367		-48.8763	311.804
	302.676	-0.531443		-48.8367	311.43
	302.636	-0.414792		-48.7971	309.772
	302.596	-0.575863		-48.7576	308.691
	302.556	0.718019		-48.718	307.63
	302.516	0.644894		-48.6784	307.763
	302.476	3.48785		-48.6388	309.04
	302.437	4.91596		-48.5992	310.231
	302.397	1.53023		-48.5597	309.352
	302.357	1.75643		-48.5201	306.375
	302.317	4.31395		-48.4805	306.922
	302.277	8.39276		-48.4409	308.214
	302.237	7.38155		-48.4013	310.223
	302.197	5.59272		-48.3617	308.439
	302.157	3.53697		-48.3221	309.416
	302.117	3.41293		-48.2826	309.512
	302.077	5.83004		-48.243	308.566
	302.037	4.4794		-48.2034	306.238
	301.997	3.75054		-48.1638	303.372
	301.957	3.68976		-48.1242	303.832
	301.917	4.89878		-48.0846	303.591
	301.877	1.72751		-48.045	304.869
	301.837	0.49413		-48.0054	305.655
	301.797	1.13382		-47.9658	305.176
	301.757	2.906		-47.9262	305.286
	301.717	4.6643		-47.8866	304.259
	301.677	4.24402		-47.847	304.44
	301.637	3.1171		-47.8074	303.853
	301.598	4.59613		-47.7678	302.293
	301.558	4.66803		-47.7282	303.741
	301.518	0.77469		-47.6886	304.319
	301.478	1.36501		-47.6491	302.101
	301.438	3.27142		-47.6095	302.209
	301.398	5.57436		-47.5699	299.18
	301.358	3.39518		-47.5302	298.383
	301.318	1.61098		-47.4906	298.831
	301.278	0.0690144		-47.451	300.39
	301.238	1.27187		-47.4114	301.513
	301.198	1.05679		-47.3718	302.043
	301.158	-0.0315595		-47.3322	300.334
	301.118	-2.24777		-47.2926	300.062
	301.078	-3.14943		-47.253	298.628
	301.038	0.748862		-47.2134	299.36
	300.998	2.15846		-47.1738	298.481
	300.958	-0.8508		-47.1342	298.515
	300.918	-0.84061		-47.0946	298.309
	300.878	-0.483267		-47.055	298.2
	300.838	0.454206		-47.0154	297.83
	300.798	3.89426		-46.9758	298.42
	300.759	1.5901		-46.9361	296.775
	300.719	2.98736		-46.8965	296.374
	300.679	2.92503		-46.8569	298.441
	300.639	1.67776		-46.8173	297.341
	300.599	1.39943		-46.7777	296.552
	300.559	5.54459		-46.7381	297.943
	300.519	5.21071		-46.6985	294.373
	300.479	4.79969		-46.6589	293.803
	300.439	4.35473		-46.6192	293.749
	300.399	5.37861		-46.5796	293.21
	300.359	5.60017		-46.54	292.768
	300.319	3.42408		-46.5004	292.875
	300.279	2.65665		-46.4608	293.602
	300.239	-0.90343		-46.4211	292.905
	300.199	0.580229		-46.3815	293.278
	300.159	4.17612		-46.3419	294.287
	300.119	3.72498		-46.3023	292.714
	300.079	2.54251		-46.2627	290.393
	300.039	4.04777		-46.223	290.127
	299.999	3.5164		-46.1834	290.538
	299.959	4.58194		-46.1438	292.07
	299.919	5.48238		-46.1042	291.466
	299.879	4.93558		-46.0645	290.396
	299.839	3.91512		-46.0249	289.981
	299.8	7.41843		-45.9853	289.328
	299.76	7.43016		-45.9457	289.841
	299.72	9.12211		-45.906	290.727
	299.68	9.69238		-45.8664	288.186
	299.64	5.61543		-45.8268	286.297
	299.6	5.77837		-45.7871	287.381
	299.56	7.2682		-45.7475	287.748
	299.52	6.07339		-45.7079	287.266
	299.48	7.97363		-45.6683	287.319
	299.44	9.56992		-45.6286	286.528
	299.4	7.35062		-45.589	286.091
	299.36	6.25764		-45.5494	287.693
	299.32	2.79631		-45.5097	286.447
	299.28	0.803815		-45.4701	284.619
	299.24	1.70426		-45.4305	283.228
	299.2	1.88108		-45.3908	284.702
	299.16	0.610667		-45.3512	285.565
	299.12	-1.57623		-45.3115	284.185
	299.08	-0.222175		-45.2719	283.911
	299.04	1.55155		-45.2323	282.631
	299	3.8946		-45.1926	284.191
	298.96	3.41569		-45.153	282.908
	298.92	1.57441		-45.1133	282.142
	298.88	-1.61692		-45.0737	281.601
	298.841	-1.87982		-45.0341	281.828
	298.801	4.6846		-44.9944	283.272
	298.761	5.88746		-44.9548	283.357
	298.721	1.97405		-44.9151	282.529
	298.681	-2.52873		-44.8755	282.186
	298.641	0.925208		-44.8358	280.523
	298.601	3.91011		-44.7962	280.113
	298.561	2.80478		-44.7565	279.17
	298.521	2.04815		-44.7169	280.414
	298.481	2.85448		-44.6773	279.984
	298.441	4.78403		-44.6376	277.599
	298.401	5.69065		-44.598	277.371
	298.361	4.98031		-44.5583	275.735
	298.321	-0.713599		-44.5187	277.063
	298.281	-2.53637		-44.479	278.12
	298.241	-0.960139		-44.4394	278.037
	298.201	3.82687		-44.3997	276.503
	298.161	3.34179		-44.36	276.837
	298.121	-1.2474		-44.3204	276.991
	298.081	1.61561		-44.2807	277.719
	298.041	4.38758		-44.2411	277.244
	298.001	3.35015		-44.2014	276.199
	297.961	0.458146		-44.1618	275.391
	297.921	1.0855		-44.1221	274.418
	297.881	0.767049		-44.0825	276.069
	297.841	4.96929		-44.0428	276.646
	297.801	8.64541		-44.0031	276.075
	297.761	3.08574		-43.9635	275.508
	297.721	2.77655		-43.9238	274.365
	297.682	0.532566		-43.8842	273.669
	297.642	0.877565		-43.8445	275.735
	297.602	1.9971		-43.8048	273.698
	297.562	-0.688153		-43.7652	275.377
	297.522	-3.96279		-43.7255	273.441
	297.482	-4.49725		-43.6859	273.483
	297.442	-1.02016		-43.6462	272.574
	297.402	0.790591		-43.6065	273.188
	297.362	-0.242218		-43.5669	272.746
	297.322	-2.18534		-43.5272	273.748
	297.282	-4.67773		-43.4875	271.829
	297.242	-3.78346		-43.4479	269.702
	297.202	-3.6344		-43.4082	270.229
	297.162	-2.90522		-43.3685	269.58
	297.122	0.86501		-43.3289	270.105
	297.082	-1.52709		-43.2892	268.743
	297.042	-2.45035		-43.2495	268.681
	297.002	-3.00178		-43.2099	267.537
	296.962	-2.3374		-43.1702	268.727
	296.922	-1.8088		-43.1305	269.757
	296.882	-5.20378		-43.0908	267.523
	296.842	-6.06996		-43.0512	268.926
	296.802	-3.03106		-43.0115	269.459
	296.762	-2.55183		-42.9718	268.457
	296.722	-1.75939		-42.9321	264.657
	296.682	-0.0844075		-42.8925	263.94
	296.642	1.06753		-42.8528	263.253
	296.602	-0.968165		-42.8131	264.25
	296.562	-1.71245		-42.7734	266.673
	296.522	-3.96724		-42.7338	266.222
	296.482	-3.68858		-42.6941	266.085
	296.442	-1.9704		-42.6544	263.441
	296.403	0.607171		-42.6147	262.923
	296.363	-0.57067		-42.575	264.641
	296.323	-4.92688		-42.5354	263.913
	296.283	-6.19575		-42.4957	263.085
	296.243	-4.46677		-42.456	261.148
	296.203	-2.73625		-42.4163	260.683
	296.163	-2.87264		-42.3766	260.801
	296.123	-4.70775		-42.3369	262.136
	296.083	-3.42621		-42.2973	261.593
	296.043	-2.01661		-42.2576	262.938
	296.003	-2.68993		-42.2179	262.418
	295.963	-3.43267		-42.1782	261.706
	295.923	-2.84544		-42.1385	259.664
	295.883	-4.74844		-42.0988	257.282
	295.843	-3.49776		-42.0591	257.187
	295.803	-1.95393		-42.0195	258.407
	295.763	-0.120033		-41.9798	258.457
	295.723	-1.33182		-41.9401	258.984
	295.683	-1.38489		-41.9004	257.289
	295.643	-4.84467		-41.8607	258.858
	295.603	-4.16641		-41.821	258.563
	295.563	0.961576		-41.7813	258.964
	295.523	4.77038		-41.7416	259.261
	295.483	1.25351		-41.7019	257.179
	295.443	-0.293087		-41.6622	256.765
	295.403	3.43086		-41.6225	257.216
	295.363	3.03527		-41.5828	257.315
	295.323	0.987232		-41.5431	256.208
	295.283	0.685757		-41.5034	254.284
	295.243	0.054102		-41.4637	256.217
	295.203	-0.850646		-41.4241	255.691
	295.163	1.10514		-41.3844	253.303
	295.123	3.22447		-41.3447	253.184
	295.083	5.09077		-41.305	252.857
	295.043	2.47495		-41.2653	255.405
	295.003	4.82109		-41.2256	254.107
	294.963	3.20198		-41.1859	253.05
	294.924	-0.587994		-41.1462	252.892
	294.884	-3.2717		-41.1065	252.771
	294.844	-0.0275982		-41.0668	253.196
	294.804	-0.37536		-41.027	253.297
	294.764	-0.829582		-40.9873	253.214
	294.724	-1.98274		-40.9476	252.283
	294.684	-1.86917		-40.9079	250.779
	294.644	-1.71549		-40.8682	251.026
	294.604	-3.97491		-40.8285	251.178
	294.564	-3.06212		-40.7888	251.48
	294.524	-0.985988		-40.7491	251.63
	294.484	-1.6269		-40.7094	251.262
	294.444	-7.62167		-40.6697	251.386
	294.404	-6.37716		-40.63	251.187
	294.364	-4.51086		-40.5903	249.207
	294.324	-4.854		-40.5506	249.107
	294.284	-6.58574		-40.5109	247.719
	294.244	-5.81644		-40.4711	248.746
	294.204	-4.94069		-40.4314	249.038
	294.164	-4.0603		-40.3917	247.284
	294.124	-3.93439		-40.352	247.405
	294.084	-5.30356		-40.3123	247.639
	294.044	-7.62468		-40.2726	247.055
	294.004	-8.8519		-40.2329	245.844
	293.964	-4.92583		-40.1931	246.798
	293.924	-5.35845		-40.1534	248.871
	293.884	-10.0603		-40.1137	247.989
	293.844	-11.9185		-40.074	245.606
	293.804	-8.2131		-40.0343	246.329
	293.764	-5.71422		-39.9946	246.405
	293.724	-8.12329		-39.9548	245.466
	293.684	-8.94472		-39.9151	246.525
	293.644	-8.36675		-39.8754	246.393
	293.604	-8.5093		-39.8357	244.205
	293.564	-4.91959		-39.796	242.21
	293.524	-5.48798		-39.7562	244.91
	293.484	-6.10575		-39.7165	247.08
	293.444	-3.03291		-39.6768	245.09
	293.404	-2.55522		-39.6371	243.459
	293.364	-4.46902		-39.5973	240.549
	293.324	-1.50418		-39.5576	239.791
	293.284	-2.32716		-39.5179	238.782
	293.244	-2.43886		-39.4782	241.006
	293.204	-2.82365		-39.4385	244.142
	293.164	-4.14498		-39.3987	244.015
	293.125	-5.74403		-39.359	240.804
	293.084	-5.44686		-39.3193	239.697
	293.045	-4.22395		-39.2795	238.902
	293.005	-3.95301		-39.2398	238.635
	292.965	-2.20552		-39.2001	238.442
	292.925	-4.10081		-39.1604	239.062
	292.885	-4.76487		-39.1206	237.409
	292.845	-1.69048		-39.0809	238.892
	292.805	-3.56108		-39.0412	238.032
	292.765	-3.71598		-39.0014	238.312
	292.725	-3.138		-38.9617	238.939
	292.685	-4.15076		-38.922	238.052
	292.645	-5.41963		-38.8822	238.308
	292.605	-6.32746		-38.8425	239.057
	292.565	-1.22571		-38.8028	238.989
	292.525	3.19872		-38.763	238.857
	292.485	2.22145		-38.7233	236.338
	292.445	1.3599		-38.6836	232.753
	292.405	2.05051		-38.6438	233.635
	292.365	2.62695		-38.6041	234.428
	292.325	-0.761869		-38.5643	235.367
	292.285	-0.643676		-38.5246	236.097
	292.245	2.66523		-38.4849	233.884
	292.205	2.70011		-38.4451	234.605
	292.165	2.92939		-38.4054	234.382
	292.125	2.29311		-38.3656	234.867
	292.085	2.55787		-38.3259	233.66
	292.045	2.56652		-38.2862	230.696
	292.005	1.95184		-38.2464	231.228
	291.965	2.61776		-38.2067	231.96
	291.925	4.80035		-38.1669	234.148
	291.885	4.34459		-38.1272	233.49
	291.845	1.5791		-38.0874	231.107
	291.805	-0.954946		-38.0477	230.734
	291.765	-0.896926		-38.0079	230.716
	291.725	-2.09791		-37.9682	229.201
	291.685	1.82661		-37.9284	227.834
	291.645	3.19918		-37.8887	229.485
	291.605	-1.71556		-37.849	230.996
	291.565	-4.85442		-37.8092	230.492
	291.525	0.205672		-37.7695	229.91
	291.485	3.38498		-37.7297	229.131
	291.445	-1.34308		-37.69	227.589
	291.405	-5.66843		-37.6502	228.631
	291.365	-0.51113		-37.6105	229.429
	291.325	1.31968		-37.5707	229.076
	291.285	0.362474		-37.531	229.004
	291.245	4.22991		-37.4912	226.478
	291.205	3.18013		-37.4515	226.747
	291.165	0.0674929		-37.4117	228.059
	291.125	3.05856		-37.3719	226.768
	291.085	5.18098		-37.3322	225.766
	291.045	6.74178		-37.2924	225.28
	291.005	5.46674		-37.2527	227.037
	290.965	5.27018		-37.2129	225.305
	290.925	4.71567		-37.1732	223.209
	290.885	4.34785		-37.1334	223.629
	290.845	2.04061		-37.0936	222.335
	290.805	2.67259		-37.0539	223.507
	290.765	1.19697		-37.0141	224.469
	290.725	1.58825		-36.9744	223.708
	290.685	2.74327		-36.9346	222.072
	290.645	4.38431		-36.8948	220.829
	290.605	3.06452		-36.8551	222.302
	290.565	0.885336		-36.8153	221.244
	290.525	-0.443709		-36.7756	220.829
	290.485	-1.49966		-36.7358	219.597
	290.445	0.615042		-36.696	220.428
	290.405	2.27922		-36.6563	222.302
	290.365	3.46973		-36.6165	221.06
	290.325	-0.102693		-36.5767	222.5
	290.285	-1.39162		-36.537	222.61
	290.245	-2.74844		-36.4972	220.388
	290.205	2.09565		-36.4574	219.912
	290.166	3.82154		-36.4177	220.63
	290.125	0.404956		-36.3779	219.711
	290.086	-1.61994		-36.3381	218.79
	290.046	0.109042		-36.2984	218.678
	290.006	-1.56407		-36.2586	216.429
	289.966	-0.905862		-36.2188	218.667
	289.926	-0.352572		-36.1791	217.586
	289.886	-2.77553		-36.1393	217.787
	289.846	-2.51076		-36.0995	215.282
	289.806	-2.79681		-36.0598	215.297
	289.766	-2.09849		-36.02	214.859
	289.726	0.435885		-35.9802	215.602
	289.686	2.55367		-35.9404	217.695
	289.646	1.13977		-35.9007	217.015
	289.606	-0.92061		-35.8609	215.77
	289.566	-2.316		-35.8211	214.24
	289.526	1.54835		-35.7813	214.094
	289.486	3.81426		-35.7416	214.481
	289.446	2.63487		-35.7018	213.472
	289.406	-3.46173		-35.662	212.647
	289.366	-0.415114		-35.6222	212.241
	289.326	-0.637902		-35.5825	211.427
	289.286	1.25771		-35.5427	210.441
	289.246	0.254216		-35.5029	210.937
	289.206	3.3286		-35.4631	210.799
	289.166	0.769867		-35.4233	210.98
	289.126	1.79837		-35.3836	211.356
	289.086	-0.777338		-35.3438	211.54
	289.046	-1.09578		-35.304	211.684
	289.006	-0.528608		-35.2642	212.126
	288.966	-0.84397		-35.2244	210.638
	288.926	0.790893		-35.1846	211.305
	288.886	-0.0336252		-35.1449	210.54
	288.846	1.44849		-35.1051	209.518
	288.806	0.480483		-35.0653	208.656
	288.766	0.449015		-35.0255	208.095
	288.726	0.233942		-34.9857	207.276
	288.686	-0.389999		-34.9459	207.587
	288.646	3.50675		-34.9061	207.067
	288.606	4.34702		-34.8664	207.955
	288.566	3.4469		-34.8266	207.815
	288.526	0.482383		-34.7868	207.106
	288.486	0.927671		-34.747	206.119
	288.446	-0.10051		-34.7072	206.638
	288.406	0.823076		-34.6674	206.86
	288.366	-0.566142		-34.6276	207.704
	288.326	0.22784		-34.5878	206.023
	288.286	-3.23812		-34.548	203.817
	288.246	-4.07189		-34.5083	203.013
	288.206	-0.418922		-34.4685	203.803
	288.166	1.69732		-34.4287	204.369
	288.126	1.08881		-34.3889	202.683
	288.086	-1.56713		-34.3491	203.018
	288.046	-3.89443		-34.3093	203.528
	288.006	-3.18376		-34.2695	201.398
	287.966	-3.58244		-34.2297	202.739
	287.926	-3.27755		-34.1899	205.107
	287.886	-3.99098		-34.1501	204.634
	287.846	-5.89862		-34.1103	203.772
	287.806	-8.12254		-34.0705	200.288
	287.766	-6.1575		-34.0307	201.506
	287.726	-8.12993		-33.9909	202.619
	287.686	-7.24492		-33.9511	200.824
	287.646	-8.08024		-33.9113	200.076
	287.606	-8.09165		-33.8715	199.096
	287.566	-4.73954		-33.8317	199.431
	287.526	-3.26668		-33.7919	199.487
	287.486	-7.7309		-33.7521	199.492
	287.446	-5.51745		-33.7123	200.07
	287.406	-9.03124		-33.6725	199.796
	287.366	-9.41295		-33.6327	199.204
	287.326	-7.55899		-33.5929	197.827
	287.286	-9.54531		-33.5531	197.428
	287.246	-11.0518		-33.5133	198.947
	287.206	-9.94614		-33.4735	197.176
	287.166	-8.49489		-33.4337	198.373
	287.126	-10.4087		-33.3939	198.858
	287.086	-14.0629		-33.3541	197.231
	287.046	-13.4232		-33.3143	195.893
	287.006	-8.036		-33.2745	194.384
	286.966	-5.51397		-33.2347	196.041
	286.926	-7.48486		-33.1949	193.874
	286.886	-6.00738		-33.1551	194.53
	286.846	-3.2894		-33.1152	194.404
	286.806	-6.37735		-33.0754	194.899
	286.766	-7.85143		-33.0356	194.799
	286.726	-5.68118		-32.9958	193.979
	286.686	-6.57359		-32.956	194.003
	286.646	-7.99058		-32.9162	192.806
	286.606	-4.84522		-32.8764	193.209
	286.566	-1.83718		-32.8366	195.072
	286.526	-4.68906		-32.7968	194.324
	286.486	-6.93613		-32.7569	196.019
	286.446	-4.48662		-32.7171	196.381
	286.406	0.624392		-32.6773	193.829
	286.366	-1.57176		-32.6375	191.681
	286.326	-2.33765		-32.5977	192.565
	286.286	-0.542327		-32.5579	192.913
	286.246	-5.87674		-32.5181	192.115
	286.206	-5.41448		-32.4782	190.071
	286.166	-2.80759		-32.4384	189.519
	286.126	-2.64157		-32.3986	189.453
	286.086	-5.28516		-32.3588	189.462
	286.046	-7.36406		-32.319	190.308
	286.006	-6.55773		-32.2792	188.639
	285.966	-5.91187		-32.2393	186.955
	285.926	-5.63167		-32.1995	187.585
	285.886	-4.61705		-32.1597	187.013
	285.846	-4.15325		-32.1199	187.412
	285.806	-2.32553		-32.0801	188.307
	285.766	-0.861926		-32.0402	188.232
	285.726	-1.65404		-32.0004	187.483
	285.686	1.17194		-31.9606	184.551
	285.646	6.27369		-31.9208	183.076
	285.606	5.81484		-31.8809	184.592
	285.566	4.31762		-31.8411	186.024
	285.526	2.08289		-31.8013	186.01
	285.486	2.67321		-31.7615	185.449
	285.446	1.68823		-31.7216	184.533
	285.406	2.19678		-31.6818	183.745
	285.366	4.38708		-31.642	183.423
	285.326	5.00209		-31.6022	183.445
	285.286	3.10526		-31.5623	183.588
	285.246	2.53995		-31.5225	183.568
	285.206	2.43596		-31.4827	184.766
	285.166	1.58984		-31.4429	182.003
	285.126	4.21216		-31.403	179.88
	285.086	1.43433		-31.3632	180.739
	285.046	5.62886		-31.3234	180.486
	285.006	4.26742		-31.2835	179.331
	284.966	5.53661		-31.2437	180.673
	284.926	4.72907		-31.2039	180.864
	284.886	2.45422		-31.164	181.702
	284.846	3.40558		-31.1242	179.598
	284.806	2.52552		-31.0844	179.091
	284.766	3.19761		-31.0445	180.825
	284.726	0.628077		-31.0047	181.297
	284.686	-0.386218		-30.9649	180.994
	284.646	0.853662		-30.925	178.915
	284.606	1.89297		-30.8852	177.576
	284.566	1.31531		-30.8454	177.065
	284.526	0.0742103		-30.8055	178.178
	284.486	0.0550853		-30.7657	177.279
	284.446	-0.450053		-30.7259	178.48
	284.406	0.465819		-30.686	178.101
	284.366	-2.52339		-30.6462	177.543
	284.326	-5.16081		-30.6063	177.263
	284.286	0.0474051		-30.5665	173.738
	284.246	0.341488		-30.5267	175.82
	284.206	-1.4566		-30.4868	175.03
	284.166	-3.17754		-30.447	175.264
	284.126	-2.06726		-30.4072	175.118
	284.086	-2.82235		-30.3673	176.344
	284.046	-2.01757		-30.3275	175.77
	284.006	0.529146		-30.2876	176.082
	283.966	0.673568		-30.2478	174.245
	283.926	-1.66916		-30.2079	175.744
	283.886	-5.8248		-30.1681	175.307
	283.846	-6.97641		-30.1283	174.082
	283.806	-6.9261		-30.0884	171.812
	283.766	-3.53697		-30.0486	172.499
	283.726	-2.98831		-30.0087	174.292
	283.686	-3.90694		-29.9689	173.168
	283.646	-5.02615		-29.929	173.234
	283.606	-5.92164		-29.8892	173.395
	283.566	-8.25203		-29.8493	172.189
	283.526	-7.1001		-29.8095	170.268
	283.486	-3.14626		-29.7696	170.192
	283.446	-2.14244		-29.7298	170.554
	283.406	-4.96038		-29.69	170.596
	283.365	-6.57178		-29.6501	170.092
	283.325	-6.98434		-29.6103	170.477
	283.286	-2.56918		-29.5704	169.57
	283.245	-1.48668		-29.5306	170.711
	283.205	-1.94553		-29.4907	170.914
	283.165	-2.37969		-29.4509	169.482
	283.125	-2.3911		-29.411	167.951
	283.085	-2.79595		-29.3711	167.449
	283.045	-3.72384		-29.3313	167.167
	283.005	-4.97574		-29.2914	168.846
	282.965	-2.01245		-29.2516	170.595
	282.925	0.643813		-29.2117	170.119
	282.885	-0.0680731		-29.1719	169.247
	282.845	-3.40443		-29.132	168.781
	282.805	-3.5655		-29.0922	167.116
	282.765	-7.03455		-29.0523	167.711
	282.725	-7.06139		-29.0125	167.86
	282.685	-1.95809		-28.9726	166.128
	282.645	-1.77818		-28.9327	166.651
	282.605	-5.52958		-28.8929	167.013
	282.565	-6.62256		-28.853	166.551
	282.525	-5.30862		-28.8132	164.539
	282.485	-4.77385		-28.7733	163.745
	282.445	-5.2327		-28.7335	163.271
	282.405	-7.29616		-28.6936	164.745
	282.365	-9.8225		-28.6537	164.148
	282.325	-7.44087		-28.6139	161.825
	282.285	-6.3738		-28.574	161.899
	282.245	-7.72753		-28.5342	163.058
	282.205	-10.0055		-28.4943	162.58
	282.165	-8.62209		-28.4544	162.048
	282.125	-5.91337		-28.4146	160.534
	282.085	-6.35216		-28.3747	161.516
	282.045	-4.89473		-28.3348	163.368
	282.005	-4.90306		-28.295	163.009
	281.965	-5.24928		-28.2551	161.046
	281.925	-8.20145		-28.2153	157.835
	281.885	-6.50796		-28.1754	159.516
	281.845	-2.41063		-28.1355	161.695
	281.805	-1.17384		-28.0957	160.747
	281.765	-3.63537		-28.0558	160.501
	281.725	-5.11254		-28.0159	158.986
	281.685	1.31457		-27.9761	156.815
	281.645	0.0811813		-27.9362	156.624
	281.605	0.291948		-27.8963	155.555
	281.565	-3.05521		-27.8565	155.113
	281.525	-4.26237		-27.8166	156.707
	281.485	-2.39607		-27.7767	157.314
	281.445	3.14233		-27.7369	157.04
	281.405	0.967771		-27.697	156.226
	281.365	-0.578823		-27.6571	155.84
	281.325	-3.56649		-27.6172	153.83
	281.285	-3.68127		-27.5774	155.159
	281.245	-0.00978213		-27.5375	155.493
	281.205	3.33924		-27.4976	156.424
	281.165	2.34655		-27.4578	154.433
	281.125	0.431198		-27.4179	154.959
	281.085	-2.40217		-27.378	153.741
	281.045	-0.0730072		-27.3381	153.735
	281.005	2.27159		-27.2983	153.83
	280.965	-1.0694		-27.2584	154.766
	280.925	-1.69025		-27.2185	153.089
	280.885	-0.740438		-27.1786	156.217
	280.845	1.80011		-27.1388	153.82
	280.805	-2.06392		-27.0989	150.857
	280.765	-5.9943		-27.059	151.689
	280.725	-4.14343		-27.0191	153.179
	280.685	-0.453425		-26.9793	151.504
	280.645	-1.86733		-26.9394	150.912
	280.605	-5.05248		-26.8995	150.477
	280.565	-5.7258		-26.8596	152.325
	280.525	-5.00433		-26.8197	151.227
	280.485	-6.7623		-26.7799	148.314
	280.445	-9.93974		-26.74	148.539
	280.405	-6.08619		-26.7001	149.525
	280.365	-6.72248		-26.6602	146.503
	280.325	-3.8317		-26.6203	147.862
	280.285	0.537183		-26.5805	148.623
	280.245	-2.10641		-26.5406	148.173
	280.205	-2.17491		-26.5007	148.266
	280.164	0.180485		-26.4608	149.912
	280.124	0.662801		-26.4209	148.706
	280.084	-1.0458		-26.381	147.065
	280.044	-2.84234		-26.3412	147.246
	280.004	2.14061		-26.3013	148.059
	279.964	5.96022		-26.2614	149.558
	279.924	2.97873		-26.2215	147.714
	279.884	2.2977		-26.1816	145.449
	279.844	3.39872		-26.1417	145.39
	279.804	1.30285		-26.1018	145.497
	279.764	-0.686557		-26.062	145.864
	279.724	1.60404		-26.0221	146.143
	279.684	-1.01796		-25.9822	142.515
	279.644	-1.89031		-25.9423	142.912
	279.604	-3.01878		-25.9024	144.049
	279.564	-2.11679		-25.8625	141.862
	279.524	-1.52184		-25.8226	144.628
	279.484	-4.68385		-25.7827	144.087
	279.444	-3.70781		-25.7429	143.638
	279.404	-0.104207		-25.703	142.323
	279.364	-0.674147		-25.6631	143.481
	279.324	-0.32452		-25.6232	141.472
	279.284	-0.661482		-25.5833	140.339
	279.244	-0.0804196		-25.5434	140.059
	279.204	0.793793		-25.5035	142.818
	279.164	2.41785		-25.4636	140.193
	279.124	1.79083		-25.4237	139.317
	279.084	2.11423		-25.3838	139.259
	279.044	1.79424		-25.3439	138.491
	279.004	5.38241		-25.304	138.783
	278.964	5.49134		-25.2641	137.759
	278.924	1.62269		-25.2242	140.03
	278.884	1.58813		-25.1843	139.878
	278.844	2.47314		-25.1445	138.124
	278.804	3.62662		-25.1046	136.642
	278.764	0.896624		-25.0647	139.143
	278.724	3.68094		-25.0248	139.514
	278.684	4.19258		-24.9849	138.057
	278.644	1.82979		-24.945	137.797
	278.604	0.729092		-24.9051	136.572
	278.564	0.151437		-24.8652	135.675
	278.524	0.656897		-24.8253	133.869
	278.484	1.30276		-24.7854	133.582
	278.444	2.24332		-24.7455	133.801
	278.404	0.64118		-24.7056	133.991
	278.364	-2.21534		-24.6657	136.391
	278.324	1.12289		-24.6258	133.427
	278.284	3.71897		-24.5859	133.7
	278.244	0.66651		-24.546	134.469
	278.204	-1.64691		-24.5061	132.911
	278.164	-1.65523		-24.4662	131.737
	278.124	-0.907535		-24.4263	131.22
	278.084	-1.49753		-24.3864	131.611
	278.044	-2.05359		-24.3465	131.497
	278.003	-3.6079		-24.3065	131.786
	277.963	-0.791174		-24.2666	131
	277.923	-1.60798		-24.2267	130.385
	277.883	0.0639135		-24.1868	132.245
	277.843	-0.541513		-24.1469	132.228
	277.803	0.664423		-24.107	132.496
	277.763	-0.939259		-24.0671	128.863
	277.723	-1.00004		-24.0272	126.688
	277.683	-4.19137		-23.9873	127.138
	277.643	-3.07801		-23.9474	127.515
	277.603	-0.0853926		-23.9075	129.763
	277.563	2.44744		-23.8676	131.063
	277.523	-0.884292		-23.8277	129.872
	277.483	0.627138		-23.7878	127.869
	277.443	2.76498		-23.7479	126.992
	277.403	5.00775		-23.7079	126.165
	277.363	2.71902		-23.668	125.967
	277.323	-2.026		-23.6281	127.944
	277.283	-2.63915		-23.5882	125.701
	277.243	-1.02126		-23.5483	124.818
	277.203	-2.8286		-23.5084	125.016
	277.163	-0.0458215		-23.4685	124.749
	277.123	-0.57256		-23.4286	124.181
	277.083	-2.19167		-23.3886	122.749
	277.043	-3.96199		-23.3487	123.117
	277.003	-0.134666		-23.3088	124.082
	276.963	2.60337		-23.2689	125.664
	276.923	-1.45198		-23.229	125.612
	276.883	-0.840059		-23.1891	122.296
	276.843	0.419878		-23.1492	121.55
	276.803	2.38183		-23.1092	122.92
	276.763	3.68806		-23.0693	120.179
	276.723	2.69382		-23.0294	120.379
	276.683	4.69281		-22.9895	120.591
	276.643	2.83763		-22.9496	119.606
	276.603	-0.150029		-22.9097	120.302
	276.563	-1.43279		-22.8697	118.902
	276.523	1.19879		-22.8298	120.056
	276.483	3.09903		-22.7899	123.005
	276.443	3.00276		-22.75	119.073
	276.403	3.47582		-22.7101	118.153
	276.363	0.576099		-22.6702	117.013
	276.323	2.52108		-22.6302	119.365
	276.283	7.01031		-22.5903	118.716
	276.243	4.06893		-22.5504	116.111
	276.202	-0.256423		-22.5105	117.528
	276.162	3.61101		-22.4706	117.306
	276.122	3.48697		-22.4306	116.19
	276.082	1.99592		-22.3907	117.437
	276.042	0.45704		-22.3508	117.063
	276.002	-2.14644		-22.3109	116.394
	275.962	2.12523		-22.2709	115.938
	275.922	2.87447		-22.231	114.983
	275.882	-0.057645		-22.1911	113.976
	275.842	-3.50355		-22.1512	113.923
	275.802	-1.89492		-22.1112	114.251
	275.762	-0.0625626		-22.0713	114.139
	275.722	-0.962683		-22.0314	113.841
	275.682	-1.72549		-21.9915	113.476
	275.642	-5.19299		-21.9515	115.061
	275.602	-0.078891		-21.9116	114.056
	275.562	1.76426		-21.8717	115.416
	275.522	0.408987		-21.8318	113.591
	275.482	-1.39373		-21.7918	115.025
	275.442	-0.547289		-21.7519	114.256
	275.402	1.65073		-21.712	112.559
	275.362	-0.472908		-21.672	112.048
	275.322	0.135926		-21.6321	110.702
	275.282	1.6921		-21.5922	110.528
	275.242	3.87006		-21.5523	110.732
	275.202	3.32635		-21.5123	109.73
	275.162	4.15891		-21.4724	111.07
	275.122	4.52396		-21.4325	109.405
	275.082	4.56501		-21.3925	107.896
	275.042	3.37791		-21.3526	107.762
	275.002	1.98406		-21.3127	107.886
	274.962	0.573243		-21.2727	108.334
	274.922	2.91629		-21.2328	108.791
	274.882	0.550421		-21.1929	107.809
	274.842	-1.10263		-21.1529	108.106
	274.802	-1.67412		-21.113	107.8
	274.762	1.02689		-21.0731	107.555
	274.722	2.05693		-21.0331	105.837
	274.682	0.477938		-20.9932	105.484
	274.641	-0.108974		-20.9533	106.106
	274.601	-0.114214		-20.9133	107.045
	274.561	-1.09919		-20.8734	106.714
	274.521	-2.01937		-20.8335	108.065
	274.481	0.45637		-20.7935	107.886
	274.441	-0.184544		-20.7536	106.666
	274.401	-2.02275		-20.7137	106.024
	274.361	-2.10976		-20.6737	106.138
	274.321	-3.99425		-20.6338	107.464
	274.281	-1.94898		-20.5938	105.416
	274.241	0.444991		-20.5539	105.671
	274.201	1.82527		-20.514	105.905
	274.161	2.37548		-20.474	104.66
	274.121	3.52278		-20.4341	103.724
	274.081	2.16597		-20.3942	105.191
	274.041	1.01898		-20.3542	103.671
	274.001	-1.31449		-20.3143	103.897
	273.961	-3.16349		-20.2743	103.079
	273.921	0.421592		-20.2344	101.853
	273.881	-0.770137		-20.1944	102.069
	273.841	-1.95261		-20.1545	100.613
	273.801	-0.550724		-20.1146	100.434
	273.761	2.52829		-20.0746	99.4744
	273.721	1.65594		-20.0347	100.961
	273.681	-1.14811		-19.9947	100.921
	273.641	1.13014		-19.9548	100.593
	273.601	0.219215		-19.9148	99.9567
	273.561	0.635187		-19.8749	99.712
	273.521	0.921556		-19.835	100.313
	273.481	-1.60169		-19.795	98.2907
	273.441	-0.633364		-19.7551	98.3792
	273.401	0.0387289		-19.7151	97.5961
	273.361	1.99606		-19.6752	97.0644
	273.321	2.54472		-19.6352	97.1329
	273.28	-0.952101		-19.5953	100.353
	273.24	-1.58376		-19.5553	99.8434
	273.2	3.10604		-19.5154	99.071
	273.16	4.71622		-19.4754	97.4192
	273.12	3.92873		-19.4355	95.7889
	273.08	1.41319		-19.3955	95.8806
	273.04	4.84399		-19.3556	97.1032
	273	7.14538		-19.3157	96.7026
	272.96	4.58511		-19.2757	96.2867
	272.92	4.7789		-19.2357	97.3256
	272.88	7.43053		-19.1958	97.6456
	272.84	7.13523		-19.1559	94.5064
	272.8	5.90338		-19.1159	92.9333
	272.76	5.55716		-19.0759	95.4164
	272.72	2.0912		-19.036	93.8232
	272.68	-0.447476		-18.996	92.7453
	272.64	1.01921		-18.9561	91.3589
	272.6	2.62939		-18.9161	91.0401
	272.56	1.06428		-18.8762	92.9246
	272.52	-0.44529		-18.8362	92.5981
	272.48	1.90239		-18.7963	89.8123
	272.44	0.752321		-18.7563	89.3423
	272.4	-0.423978		-18.7164	88.951
	272.36	-1.41822		-18.6764	91.664
	272.32	-2.5436		-18.6365	92.5904
	272.28	-5.57446		-18.5965	94.0922
	272.24	-3.28387		-18.5566	91.0225
	272.2	-4.82583		-18.5166	89.4833
	272.16	-4.63358		-18.4766	89.7508
	272.12	-8.43744		-18.4367	89.7823
	272.08	-8.60623		-18.3967	87.5673
	272.04	-9.67606		-18.3568	89.2527
	271.999	-6.33167		-18.3168	89.1962
	271.959	-1.98285		-18.2769	87.583
	271.919	-3.2687		-18.2369	86.9016
	271.879	-3.81704		-18.1969	88.2183
	271.839	-3.21283		-18.157	87.2762
	271.799	-4.25335		-18.117	85.3991
	271.759	-2.59844		-18.0771	87.0198
	271.719	-1.17958		-18.0371	89.3872
	271.679	1.94881		-17.9972	89.6455
	271.639	-2.58947		-17.9572	86.4584
	271.599	-4.31658		-17.9172	84.9146
	271.559	-1.73747		-17.8773	87.9609
	271.519	-1.60076		-17.8373	87.5619
	271.479	-2.41756		-17.7973	86.7124
	271.439	0.28807		-17.7574	87.0817
	271.399	0.0560248		-17.7174	85.4685
	271.359	-1.02924		-17.6775	84.5511
	271.319	-1.09157		-17.6375	87.1561
	271.279	4.25551		-17.5975	87.0456
	271.239	2.3309		-17.5576	85.7193
	271.199	1.78873		-17.5176	86.0331
	271.159	2.70923		-17.4776	86.1958
	271.119	4.55856		-17.4377	87.9399
	271.079	4.10588		-17.3977	84.4844
	271.039	6.41961		-17.3578	83.9033
	270.999	6.45295		-17.3178	85.527
	270.959	3.43443		-17.2778	84.7284
	270.919	1.94338		-17.2379	84.709
	270.879	4.21083		-17.1979	82.9815
	270.839	1.92364		-17.1579	82.4884
	270.798	3.87942		-17.118	85.4761
	270.758	4.52066		-17.078	81.7753
	270.718	4.14512		-17.038	80.1898
	270.678	2.10943		-16.9981	83.1065
	270.638	1.18154		-16.9581	84.3106
	270.598	4.36393		-16.9181	82.4319
	270.558	2.50258		-16.8782	79.0567
	270.518	0.954442		-16.8382	80.2407
	270.478	1.17909		-16.7982	81.92
	270.438	1.6429		-16.7582	79.6726
	270.398	-0.283252		-16.7183	77.6643
	270.358	-1.87922		-16.6783	80.2446
	270.318	2.03759		-16.6383	80.7745
	270.278	4.3251		-16.5984	80.0931
	270.238	3.91407		-16.5584	78.3302
	270.198	3.48145		-16.5184	78.8585
	270.158	3.15683		-16.4784	78.387
	270.118	3.94619		-16.4385	78.8057
	270.078	2.73594		-16.3985	78.5533
	270.038	3.58856		-16.3585	78.4922
	269.998	5.7804		-16.3186	76.5966
	269.958	7.12366		-16.2786	76.7947
	269.918	7.07522		-16.2386	78.5866
	269.878	5.54096		-16.1986	77.9716
	269.838	3.80459		-16.1587	73.4901
	269.798	6.81572		-16.1187	76.2123
	269.758	5.18581		-16.0787	75.6436
	269.718	3.43864		-16.0387	75.0595
	269.678	5.81563		-15.9988	73.7224
	269.637	5.96623		-15.9588	75.0052
	269.597	5.98259		-15.9188	74.782
	269.557	5.88169		-15.8788	73.3323
	269.517	3.94165		-15.8389	75.6951
	269.477	4.08299		-15.7989	76.2373
	269.437	5.41853		-15.7589	74.9403
	269.397	2.43241		-15.7189	71.8227
	269.357	2.34385		-15.679	71.7462
	269.317	2.82154		-15.639	72.0523
	269.277	4.14782		-15.599	69.8882
	269.237	0.439628		-15.559	68.3043
	269.197	3.13137		-15.519	70.5066
	269.157	4.25399		-15.4791	73.6393
	269.117	3.4449		-15.4391	70.6189
	269.077	-1.87716		-15.3991	68.1123
	269.037	1.49037		-15.3591	68.1191
	268.997	1.1025		-15.3191	68.7986
	268.957	-1.70002		-15.2792	70.2094
	268.917	3.36779		-15.2392	69.5682
	268.877	7.66415		-15.1992	68.9917
	268.837	4.05779		-15.1592	70.438
	268.797	1.70734		-15.1192	66.6092
	268.757	2.86854		-15.0792	66.8489
	268.717	4.58826		-15.0393	64.7543
	268.677	3.23144		-14.9993	67.5969
	268.637	2.70161		-14.9593	68.2563
	268.597	7.35901		-14.9193	69.3046
	268.556	4.04426		-14.8793	67.3164
	268.516	1.56575		-14.8393	68.0854
	268.476	1.55588		-14.7994	67.3145
	268.436	2.71553		-14.7594	64.3049
	268.396	0.121308		-14.7194	66.3854
	268.356	1.24856		-14.6794	69.4764
	268.316	2.01477		-14.6394	67.2444
	268.276	0.539144		-14.5994	65.8935
	268.236	2.27275		-14.5595	61.5817
	268.196	0.0704242		-14.5195	64.0756
	268.156	-0.855926		-14.4795	64.1009
	268.116	-1.54467		-14.4395	63.3794
	268.076	-0.537767		-14.3995	63.4911
	268.036	-1.02131		-14.3595	62.7851
	267.996	-1.15923		-14.3195	63.5849
	267.956	2.64186		-14.2795	64.2073
	267.916	2.38975		-14.2396	63.3239
	267.876	-3.22855		-14.1996	61.007
	267.836	-0.743552		-14.1596	61.2283
	267.796	1.91425		-14.1196	60.5099
	267.756	2.14662		-14.0796	61.4686
	267.716	3.72902		-14.0396	58.6211
	267.676	0.0424263		-13.9996	60.2726
	267.636	0.103531		-13.9596	61.2406
	267.596	2.9002		-13.9196	58.8574
	267.556	-0.342045		-13.8796	59.7066
	267.515	-1.61555		-13.8397	58.7213
	267.475	-0.04703		-13.7997	59.6693
	267.435	1.46131		-13.7597	58.1393
	267.395	-0.705526		-13.7197	54.9461
	267.355	-0.562648		-13.6797	57.4632
	267.315	4.52985		-13.6397	57.5981
	267.275	5.18343		-13.5997	55.8938
	267.235	3.05825		-13.5597	58.4355
	267.195	1.12438		-13.5197	57.8838
	267.155	5.51949		-13.4797	54.8264
	267.115	4.78446		-13.4397	55.2544
	267.075	3.0666		-13.3997	56.9738
	267.035	6.41254		-13.3597	56.3665
	266.995	5.31647		-13.3197	54.1515
	266.955	3.26226		-13.2798	51.9349
	266.915	3.78315		-13.2398	51.573
	266.875	5.67722		-13.1998	52.7585
	266.835	4.33429		-13.1598	55.3018
	266.795	2.94198		-13.1198	52.4975
	266.755	0.224326		-13.0798	51.1897
	266.715	4.80458		-13.0398	51.664
	266.675	0.79552		-12.9998	52.5687
	266.635	0.176207		-12.9598	52.1959
	266.595	2.51463		-12.9198	50.4315
	266.555	0.125612		-12.8798	50.4876
	266.514	-0.36564		-12.8398	52.3891
	266.474	-0.33385		-12.7998	49.4057
	266.434	-1.07197		-12.7598	48.3448
	266.394	2.21688		-12.7198	47.4768
	266.354	4.29456		-12.6798	46.8618
	266.314	9.30837		-12.6398	50.5036
	266.274	9.4389		-12.5998	52.365
	266.234	3.961		-12.5598	50.6206
	266.194	0.800533		-12.5198	49.3359
	266.154	2.98621		-12.4798	49.3227
	266.114	0.558619		-12.4398	48.5487
	266.074	0.173827		-12.3998	47.9507
	266.034	1.97841		-12.3598	47.3203
	265.994	2.58878		-12.3198	49.0999
	265.954	-0.604084		-12.2798	45.3558
	265.914	0.271672		-12.2398	45.3765
	265.874	6.42414		-12.1998	46.738
	265.834	1.80409		-12.1598	44.7251
	265.794	-0.604984		-12.1198	45.619
	265.754	1.82293		-12.0798	45.6875
	265.714	7.50944		-12.0398	45.8872
	265.674	6.82995		-11.9998	44.8726
	265.634	0.821296		-11.9598	42.8473
	265.594	2.20312		-11.9198	45.2518
	265.553	5.34231		-11.8798	44.6383
	265.513	5.98355		-11.8397	41.476
	265.473	4.00494		-11.7997	41.8315
	265.433	1.57118		-11.7597	42.8705
	265.393	-2.35765		-11.7197	42.9991
	265.353	2.58518		-11.6797	41.0094
	265.313	1.08487		-11.6397	41.7074
	265.273	2.19669		-11.5997	40.9844
	265.233	0.886161		-11.5597	39.5578
	265.193	-0.401227		-11.5197	38.5633
	265.153	1.38175		-11.4797	41.7716
	265.113	0.0203057		-11.4397	39.8219
	265.073	0.133869		-11.3997	40.0555
	265.033	-0.237037		-11.3597	39.3294
	264.993	-4.03164		-11.3197	37.6514
	264.953	-5.22182		-11.2797	38.8801
	264.913	-4.00509		-11.2396	39.2186
	264.873	-0.949214		-11.1996	40.4582
	264.833	-0.412896		-11.1596	39.9728
	264.793	-2.08292		-11.1196	41.1475
	264.753	-5.81118		-11.0796	38.8137
	264.713	-6.48603		-11.0396	39.2309
	264.673	-4.22476		-10.9996	38.5635
	264.633	-6.76035		-10.9596	39.4173
	264.592	-6.63753		-10.9196	39.3763
	264.552	-4.76197		-10.8796	39.6469
	264.512	-6.05862		-10.8395	39.5133
	264.472	-7.54967		-10.7995	37.8522
	264.432	-7.55028		-10.7595	39.1226
	264.392	-7.25003		-10.7195	35.6131
	264.352	-5.75248		-10.6795	35.1215
	264.312	-7.03061		-10.6395	37.6494
	264.272	-6.08234		-10.5995	38.477
	264.232	-4.39039		-10.5595	34.1436
	264.192	-6.47546		-10.5194	32.788
	264.152	-7.96651		-10.4794	37.4281
	264.112	-8.1137		-10.4394	35.1283
	264.072	-5.1072		-10.3994	30.4693
	264.032	-4.87638		-10.3594	32.4773
	263.992	-2.99774		-10.3194	34.4065
	263.952	-4.95474		-10.2794	33.7699
	263.912	-9.77691		-10.2393	32.1582
	263.872	-7.36443		-10.1993	32.5954
	263.832	-2.98784		-10.1593	30.1953
	263.792	-3.93887		-10.1193	29.3349
	263.752	-2.4475		-10.0793	30.684
	263.712	-1.00704		-10.0393	33.4819
	263.671	1.31595		-9.99924	31.6758
	263.631	1.85535		-9.95923	29.6953
	263.591	-0.362402		-9.91921	29.6805
	263.551	-0.927714		-9.87919	30.144
	263.511	-0.85118		-9.83917	30.5705
	263.471	1.94548		-9.79916	30.1637
	263.431	0.611809		-9.75914	30.4251
	263.391	2.65554		-9.71912	29.5509
	263.351	2.06554		-9.6791	28.5224
	263.311	4.57985		-9.63908	29.9625
	263.271	4.90942		-9.59906	29.508
	263.231	-0.516019		-9.55904	29.8789
	263.191	-1.65837		-9.51902	28.0866
	263.151	5.04491		-9.479	28.6628
	263.111	3.36717		-9.43898	28.506
	263.071	-0.59715		-9.39896	27.4266
	263.031	-1.89842		-9.35894	27.4411
	262.991	-1.04581		-9.31892	26.951
	262.951	-1.35963		-9.2789	25.8732
	262.911	-1.74288		-9.23888	26.0867
	262.871	1.53362		-9.19886	26.689
	262.831	4.79162		-9.15884	25.7639
	262.79	-1.78791		-9.11881	25.3973
	262.75	-2.15419		-9.07879	26.3838
	262.71	1.76724		-9.03877	25.505
	262.67	-0.882523		-8.99875	26.8248
	262.63	-3.78224		-8.95872	27.4179
	262.59	-2.43899		-8.9187	24.9051
	262.55	-3.50728		-8.87868	24.2068
	262.51	-4.99371		-8.83865	25.994
	262.47	-1.7928		-8.79863	25.8975
	262.43	-2.70681		-8.7586	24.5079
	262.39	-4.6129		-8.71858	25.2213
	262.35	-7.3321		-8.67855	24.9581
	262.31	-8.16124		-8.63853	23.5053
	262.27	-5.88145		-8.5985	22.0109
	262.23	-5.16462		-8.55848	20.4717
	262.19	-5.44912		-8.51845	18.8044
	262.15	-6.64393		-8.47843	21.9078
	262.11	-4.03859		-8.4384	23.1088
	262.07	-3.66736		-8.39837	21.9846
	262.03	-4.52582		-8.35835	20.1337
	261.99	-1.46995		-8.31832	19.7548
	261.95	0.127879		-8.27829	18.2449
	261.909	-2.12228		-8.23827	19.8995
	261.869	-1.63533		-8.19824	18.1721
	261.829	0.903667		-8.15821	21.243
	261.789	0.525046		-8.11818	20.5586
	261.749	-0.967547		-8.07816	20.2229
	261.709	-2.1639		-8.03813	20.2127
	261.669	-2.61041		-7.9981	19.3307
	261.629	-1.93678		-7.95807	21.0147
	261.589	0.130096		-7.91804	22.9161
	261.549	2.76476		-7.87801	21.0437
	261.509	2.50648		-7.83798	18.8163
	261.469	-0.0198555		-7.79795	21.713
	261.429	3.25819		-7.75792	22.4464
	261.389	2.02789		-7.71789	21.4226
	261.349	1.58293		-7.67786	17.7727
	261.309	-2.61283		-7.63783	16.7704
	261.269	-3.57466		-7.5978	17.2601
	261.229	1.8403		-7.55777	17.4937
	261.189	0.506625		-7.51774	17.178
	261.149	-2.50881		-7.4777	17.6369
	261.109	-2.72697		-7.43767	16.6315
	261.068	-3.22748		-7.39764	16.6908
	261.028	-3.91314		-7.35761	16.8626
	260.988	-5.29156		-7.31757	14.6708
	260.948	-7.28559		-7.27754	13.1948
	260.908	-4.25904		-7.23751	13.7123
	260.868	-4.14393		-7.19747	16.396
	260.828	-1.79162		-7.15744	16.0449
	260.788	1.33522		-7.11741	15.7616
	260.748	-0.538466		-7.07737	13.1609
	260.708	-2.9028		-7.03734	13.2047
	260.668	-3.72269		-6.9973	13.5432
	260.628	1.35284		-6.95727	16.304
	260.588	4.80215		-6.91723	15.2076
	260.548	2.97629		-6.8772	11.9543
	260.508	0.588813		-6.83716	11.3516
	260.468	1.49543		-6.79713	11.7842
	260.428	0.669365		-6.75709	10.9995
	260.388	2.98464		-6.71706	12.4196
	260.348	5.35238		-6.67702	13.1469
	260.308	3.01274		-6.63698	15.448
	260.268	0.0374188		-6.59695	13.7591
	260.228	-3.95776		-6.55691	9.10326
	260.187	-1.55762		-6.51687	8.37871
	260.147	-0.161905		-6.47684	11.4034
	260.107	0.84654		-6.4368	12.0227
	260.067	1.46155		-6.39676	11.6623
	260.027	-1.0077		-6.35672	11.433
	259.987	0.19669		-6.31668	10.5742
	259.947	1.47206		-6.27665	10.3851
	259.907	2.78445		-6.23661	10.1465
	259.867	5.05344		-6.19657	11.2086
	259.827	6.62813		-6.15653	10.5304
	259.787	5.03834		-6.11649	9.44787
	259.747	2.99801		-6.07645	5.88593
	259.707	6.80065		-6.03641	7.9062
	259.667	5.99927		-5.99637	9.23987
	259.627	2.46388		-5.95633	8.18514
	259.587	3.95834		-5.91629	8.99732
	259.547	4.86341		-5.87625	9.00255
	259.507	4.77331		-5.83621	9.12814
	259.467	6.22765		-5.79617	6.06301
	259.426	3.38965		-5.75613	5.15794
	259.386	0.971318		-5.71608	6.41756
	259.346	1.25923		-5.67604	5.66523
	259.306	0.857464		-5.636	6.87085
	259.266	-0.240147		-5.59596	5.95189
	259.226	-1.6988		-5.55592	5.3014
	259.186	-2.75784		-5.51587	4.57993
	259.146	-0.899255		-5.47583	3.48509
	259.106	0.334453		-5.43579	3.59061
	259.066	-2.33229		-5.39574	4.1513
	259.026	-3.25401		-5.3557	7.02633
	258.986	-2.53717		-5.31566	8.93396
	258.946	-0.868366		-5.27561	3.44648
	258.906	-4.07049		-5.23557	3.6847
	258.866	-2.96484		-5.19552	6.79271
	258.826	1.0538		-5.15548	6.53103
	258.786	-1.35528		-5.11544	4.78508
	258.746	-8.32671		-5.07539	2.90181
	258.706	-8.34429		-5.03535	3.3298
	258.666	-3.92141		-4.9953	2.09609
	258.626	-1.40092		-4.95526	3.73526
	258.586	-0.219676		-4.91521	2.1004
	258.545	-1.32346		-4.87516	-0.352196
	258.505	-4.0118		-4.83512	0.10357
	258.465	-0.627291		-4.79507	2.10223
	258.425	-1.64004		-4.75502	1.82049
	258.385	-1.761		-4.71498	0.565186
	258.345	-0.0736803		-4.67493	2.99586
	258.305	0.663214		-4.63488	5.75826
	258.265	-1.12716		-4.59484	4.24529
	258.225	-3.78618		-4.55479	2.55488
	258.185	1.01316		-4.51474	1.09437
	258.145	-0.0427914		-4.47469	-2.90421
	258.105	1.17857		-4.43464	-1.46716
	258.065	0.59629		-4.3946	-1.033
	258.025	0.606479		-4.35455	2.46074
	257.985	0.437692		-4.3145	-1.37121
	257.945	3.08778		-4.27445	-3.99353
	257.905	0.385554		-4.2344	0.677435
	257.865	-0.289303		-4.19435	1.79973
	257.825	-0.0631081		-4.1543	-2.96104
	257.784	3.87067		-4.11425	-0.484078
	257.744	-0.149189		-4.0742	-3.14805
	257.704	-1.57852		-4.03415	-0.655661
	257.664	-1.80748		-3.9941	2.23634
	257.624	2.12012		-3.95405	-1.7175
	257.584	2.18123		-3.914	-3.00058
	257.544	4.22496		-3.87395	-4.21268
	257.504	3.00546		-3.8339	-1.09542
	257.464	3.78247		-3.79384	-1.08092
	257.424	1.79615		-3.75379	-1.39506
	257.384	1.41907		-3.71374	-2.32945
	257.344	2.99221		-3.67369	-2.19923
	257.304	5.13006		-3.63364	0.614083
	257.264	6.30822		-3.59358	-2.46493
	257.224	2.87929		-3.55353	-3.61378
	257.184	-0.217916		-3.51348	-3.84306
	257.144	3.27614		-3.47343	-0.4095
	257.104	2.00264		-3.43337	-4.63489
	257.064	0.431354		-3.39332	-5.37795
	257.024	-4.47722		-3.35326	-2.02462
	256.983	-1.73764		-3.31321	-0.0768761
	256.943	-2.59919		-3.27316	0.704442
	256.903	-2.1647		-3.2331	-1.80679
	256.863	-0.605443		-3.19305	-3.21793
	256.823	-0.538166		-3.15299	-4.47478
	256.783	-3.9347		-3.11294	-6.76074
	256.743	-4.73607		-3.07288	-8.10245
	256.703	-3.69986		-3.03283	-6.48334
	256.663	-0.414093		-2.99277	-2.5144
	256.623	0.0142222		-2.95272	-0.773396
	256.583	-0.674521		-2.91266	-2.97604
	256.543	0.33238		-2.87261	-5.09846
	256.503	0.046333		-2.83255	-4.23228
	256.463	0.851115		-2.79249	-2.28453
	256.423	2.59861		-2.75244	-2.25769
	256.383	4.27204		-2.71238	-1.6245
	256.343	6.234		-2.67232	-3.93206
	256.303	4.70283		-2.63227	-6.60221
	256.263	2.13175		-2.59221	-6.41182
	256.222	2.44589		-2.55215	-5.19078
	256.182	-0.629716		-2.51209	-3.57012
	256.142	-1.30612		-2.47204	-6.24335
	256.102	-0.822257		-2.43198	-3.92222
	256.062	-0.895384		-2.39192	-2.78295
	256.022	1.60659		-2.35186	-3.73739
	255.982	2.47617		-2.3118	-5.0683
	255.942	2.04509		-2.27174	-5.74657
	255.902	4.00859		-2.23168	-7.25491
	255.862	5.50922		-2.19162	-6.30851
	255.822	3.41181		-2.15157	-5.95766
	255.782	4.2243		-2.11151	-6.17614
	255.742	5.0044		-2.07145	-7.3111
	255.702	9.82843		-2.03139	-8.62041
	255.662	9.89108		-1.99133	-9.07187
	255.622	4.56438		-1.95127	-8.73645
	255.582	4.92327		-1.91121	-7.37963
	255.542	3.20078		-1.87114	-6.43631
	255.502	3.39458		-1.83108	-10.5491
	255.462	3.95712		-1.79102	-10.6595
	255.421	1.62056		-1.75096	-7.07632
	255.381	-3.38829		-1.7109	-9.23577
	255.341	2.6176		-1.67084	-10.8907
	255.301	5.7861		-1.63078	-11.4594
	255.261	5.57257		-1.59071	-9.94521
	255.221	2.79011		-1.55065	-6.90972
	255.181	-1.52907		-1.51059	-8.07708
	255.141	0.809352		-1.47053	-10.738
	255.101	4.75856		-1.43046	-10.2097
	255.061	4.03742		-1.3904	-10.1227
	255.021	2.67134		-1.35034	-7.51765
	254.981	4.45432		-1.31027	-8.49832
	254.941	7.83883		-1.27021	-9.09789
	254.901	5.97594		-1.23015	-8.81956
	254.861	1.25869		-1.19008	-10.0872
	254.821	0.162618		-1.15002	-10.5263
	254.781	1.27598		-1.10996	-9.39323
	254.74	0.449918		-1.06989	-10.6084
	254.7	4.16923		-1.02983	-12.7818
	254.66	4.56052		-0.989762	-9.18311
	254.62	1.76109		-0.949697	-8.29687
	254.58	0.617192		-0.909632	-8.9597
	254.54	0.477721		-0.869567	-11.852
	254.5	1.10507		-0.829501	-14.0562
	254.46	0.0151719		-0.789435	-16.7742
	254.42	-0.405108		-0.74937	-13.9347
	254.38	0.425904		-0.709304	-8.5879
	254.34	2.07928		-0.669237	-8.59809
	254.3	2.36873		-0.629171	-14.2831
	254.26	-0.17766		-0.589105	-15.7467
	254.22	-4.0926		-0.549038	-12.1557
	254.18	-1.24657		-0.508971	-9.25446
	254.14	-0.447957		-0.468904	-11.5759
	254.1	-1.94672		-0.428837	-12.6846
	254.06	-3.3344		-0.388769	-12.7149
	254.02	0.0686237		-0.348702	-11.5016
	253.98	1.60628		-0.308634	-14.1254
	253.939	2.77365		-0.268566	-16.2046
	253.899	2.54314		-0.228498	-15.3662
	253.859	-1.49523		-0.18843	-14.3473
	253.819	-3.11435		-0.148361	-15.7137
	253.779	-1.62143		-0.108293	-15.619
	253.739	-0.944709		-0.068224	-15.7372
	253.699	-1.49613		-0.028155	-15.6887
	253.659	-1.79761		0.0119141	-15.0308
	253.619	-0.557732		0.0519834	-13.2312
	253.579	5.30313		0.0920529	-15.744
	253.539	5.86413		0.132123	-18.0253
	253.499	6.74452		0.172192	-15.3447
	253.459	7.94274		0.212262	-15.1682
	253.419	8.10259		0.252333	-16.5408
	253.379	6.78589		0.292403	-17.5569
	253.339	8.11988		0.332473	-16.8713
	253.299	9.27182		0.372544	-18.2454
	253.259	8.39792		0.412615	-18.3265
	253.218	8.5192		0.452686	-15.9931
	253.178	8.19612		0.492757	-15.5759
	253.138	10.7135		0.532828	-15.4271
	253.098	12.6323		0.5729	-17.6252
	253.058	9.54433		0.612972	-18.6382
	253.018	7.41915		0.653043	-20.2114
	252.978	7.95701		0.693115	-20.3064
	252.938	5.60193		0.733188	-22.2205
	252.898	6.83101		0.77326	-24.255
	252.858	5.85529		0.813332	-24.3794
	252.818	6.15246		0.853405	-22.0274
	252.778	6.16419		0.893478	-23.1994
	252.738	7.64939		0.933551	-22.9951
	252.698	6.99459		0.973624	-21.9422
	252.658	2.14002		1.0137	-22.9522
	252.618	1.62717		1.05377	-21.148
	252.578	3.83907		1.09384	-23.2704
	252.538	6.02475		1.13392	-22.4613
	252.497	3.03708		1.17399	-20.2667
	252.457	1.69107		1.21407	-21.164
	252.417	-1.69466		1.25414	-19.9168
	252.377	2.71279		1.29422	-20.0674
	252.337	2.09193		1.33429	-18.4668
	252.297	0.340129		1.37436	-20.1741
	252.257	-2.28804		1.41444	-21.8291
	252.217	1.46522		1.45452	-19.2101
	252.177	0.585159		1.49459	-16.3567
	252.137	2.02716		1.53467	-16.1725
	252.097	2.37833		1.57474	-23.5716
	252.057	0.726816		1.61482	-24.3548
	252.017	-4.77423		1.65489	-19.5049
	251.977	-3.61612		1.69497	-19.586
	251.937	-0.972206		1.73505	-20.343
	251.897	-2.69315		1.77512	-17.3507
	251.857	-0.198893		1.8152	-15.3628
	251.817	-1.29188		1.85528	-16.2586
	251.776	-2.99739		1.89535	-17.7253
	251.736	-4.10734		1.93543	-19.7058
	251.696	-1.8831		1.97551	-22.2093
	251.656	0.740763		2.01558	-22.8845
	251.616	0.309683		2.05566	-18.7196
	251.576	0.517364		2.09574	-17.8071
	251.536	3.21991		2.13582	-20.1934
	251.496	1.45731		2.17589	-21.245
	251.456	0.939828		2.21597	-17.0045
	251.416	3.63312		2.25605	-15.6138
	251.376	3.52296		2.29613	-14.5995
	251.336	1.81282		2.33621	-15.6172
	251.296	3.88586		2.37629	-19.2809
	251.256	6.91396		2.41637	-20.3326
	251.216	4.90912		2.45645	-21.2515
	251.176	5.63522		2.49652	-19.6232
	251.136	6.67915		2.5366	-20.1117
	251.096	5.0585		2.57668	-21.4873
	251.055	3.08452		2.61676	-21.9851
	251.015	2.78921		2.65684	-17.2632
	250.975	3.24067		2.69692	-19.5476
	250.935	3.61498		2.737	-21.1099
	250.895	4.90269		2.77708	-20.1959
	250.855	4.45464		2.81716	-20.1814
	250.815	1.68607		2.85724	-21.9737
	250.775	1.83049		2.89733	-19.0122
	250.735	1.93171		2.93741	-17.1987
	250.695	2.74884		2.97749	-17.4604
	250.655	1.65585		3.01757	-17.4197
	250.615	3.33083		3.05765	-20.8798
	250.575	2.22551		3.09773	-15.3448
	250.535	-0.976621		3.13781	-13.448
	250.495	-2.102		3.17789	-13.0246
	250.455	-1.20156		3.21798	-13.8433
	250.415	-2.2606		3.25806	-13.7038
	250.375	-1.96652		3.29814	-14.5441
	250.334	-1.64004		3.33822	-13.3061
	250.294	1.71824		3.37831	-13.4273
	250.254	3.94403		3.41839	-15.1038
	250.214	3.1118		3.45847	-15.2066
	250.174	2.75169		3.49856	-14.0473
	250.134	1.36093		3.53864	-14.437
	250.094	5.21757		3.57872	-11.1747
	250.054	4.86055		3.61881	-13.1274
	250.014	1.46093		3.65889	-13.1145
	249.974	-1.17341		3.69897	-13.6631
	249.934	1.0277		3.73906	-14.2596
	249.894	3.39698		3.77914	-12.6822
	249.854	0.975558		3.81922	-13.0812
	249.814	4.83374		3.85931	-15.9534
	249.774	4.22522		3.89939	-14.052
	249.734	3.18933		3.93948	-13.5345
	249.694	4.18851		3.97956	-13.8826
	249.654	3.14799		4.01965	-13.7709
	249.613	3.0008		4.05973	-14.2763
	249.573	4.90104		4.09982	-15.1197
	249.533	6.75037		4.1399	-13.9835
	249.493	0.831198		4.17999	-15.8637
	249.453	-0.133725		4.22007	-16.9554
	249.413	2.83266		4.26016	-19.9789
	249.373	2.55124		4.30025	-18.6514
	249.333	2.29759		4.34033	-16.3904
	249.293	2.95117		4.38042	-13.3843
	249.253	1.97391		4.42051	-16.6222
	249.213	1.75883		4.46059	-17.7818
	249.173	5.3902		4.50068	-17.4557
	249.133	7.36604		4.54077	-14.6254
	249.093	2.09798		4.58085	-15.2651
	249.053	-0.437615		4.62094	-18.0463
	249.013	0.953469		4.66103	-20.644
[truncated: 8,002 more rows]

## Sheet: Fig.2, f
	TTYH2 - ApoE
	0.1 µm s-1			0.2 µm s-1			0.5 µm s-1			1 µm s-1			2 µm s-1			5 µm s-1			10 µm s-1			20 µm s-1
	Loading Rate	Rupture Force		Loading Rate	Rupture Force		Loading Rate	Rupture Force		Loading Rate	Rupture Force		Loading Rate	Rupture Force		Loading Rate	Rupture Force		Loading Rate	Rupture Force		Loading Rate	Rupture Force
	(nN s-1)	(pN)		(nN s-1)	(pN)		(nN s-1)	(pN)		(nN s-1)	(pN)		(nN s-1)	(pN)		(nN s-1)	(pN)		(nN s-1)	(pN)		(nN s-1)	(pN)
	0.183129	21.8309		0.775446	40.0203		1.45577	53.0906		5.47	66.0722		10.4245	76.618		22.5287	57.6955		68.5287	73.2313		91.5508	56.0729
	0.355217	47.3437		0.904694	56.6524		2.5397	54.5469		6.85212	76.7853		10.4652	70.5976		16.1262	35.8816		70.9882	90.7857		128.851	116.954
	0.460712	42.5442		0.893742	56.2991		2.13208	36.6483		2.52554	32.3879		7.34635	53.3854		24.0487	75.1792		65.5268	88.3455		92.2961	55.7961
	0.429639	47.1663		1.04749	33.0707		1.82387	33.925		6.1862	72.8616		12.3514	64.4741		25.604	67.244		80.8297	102.258		80.1686	58.0388
	0.61172	52.3551		0.885495	41.9467		2.45067	45.9294		3.59406	60.031		9.22661	47.6446		16.8474	80.2904		53.8584	108.362		85.8628	69.5863
	0.657603	51.8457		0.632239	61.4196		1.92807	46.3929		6.84069	73.0317		11.5438	53.9152		17.3989	45.0797		71.0242	99.6538		82.3667	50.939
	0.330056	31.6759		0.474209	26.077		1.11152	25.3261		4.39499	52.619		12.9039	79.5154		36.7619	88.7287		60.549	106.625		89.1147	82.7419
	0.41563	43.9332		0.635983	53.6		3.04965	65.4494		5.24086	81.9594		8.24487	64.3687		31.7909	98.2419		62.784	77.7915		88.48	60.551
	0.673222	55.2742		1.03173	34.1954		1.16517	26.0009		4.48282	74.1891		8.41775	49.6937		17.1864	58.0824		56.7322	110.209		118.981	103.548
	0.628835	41.2083		0.498375	30.3438		1.29352	32.5528		6.60276	61.6809		9.18011	44.5675		24.482	85.5322		64.016	110.801		128.457	113.62
	0.379471	50.7262		0.721749	41.4779		1.93306	45.3617		5.62868	55.7329		9.82443	52.4614		28.7416	95.7084		69.5902	108.912		135.848	122.083
	0.492552	45.5391		0.497314	25.2334		1.5992	47.8704		5.09053	51.1039		13.8725	81.2199		29.5723	86.094		67.6831	110.32		94.1976	88.6961
	0.537041	47.2314		0.811996	42.8468		2.80587	62.5858		2.60475	45.7955		10.2109	75.9231		18.5712	64.0994		61.4016	98.3794		107.684	75.1895
	0.59752	44.4764		0.78258	44.5682		1.75444	36.6909		3.04903	34.5182		10.2726	66.7809		28.324	74.7678		37.7074	46.9633		84.165	42.4791
	0.492432	46.2334		0.563434	38.9268		1.72008	29.489		6.95282	81.2929		13.1791	78.0358		30.9666	95.9505		43.9019	54.2339		96.6267	82.9228
	0.410432	43.3897		1.04083	61.4059		2.3042	45.1487		5.08515	75.4919		10.6102	46.5281		26.2637	74.803		54.9323	45.8008		80.9204	61.5346
	0.610785	54.7863		1.14486	63.5535		1.77655	46.3026		1.60938	25.9047		6.67469	58.2295		24.2016	96.1729		58.6653	74.4043		71.8271	53.572
	0.367278	53.0337		1.24501	56.0136		1.33863	48.2031		2.69361	48.7518		7.28555	74.5859		20.8341	73.6745		52.7044	51.1047		135.523	107.544
	0.2852	38.6869		1.2119	52.5093		1.61653	47.545		6.9457	64.8498		10.0175	52.3967		20.2457	35.5489		43.2139	71.131		51.003	40.9019
	0.243119	29.4785		0.913578	41.5243		2.70243	59.5478		7.20348	83.5851		11.8056	86.5265					52.0575	109.487		104.859	68.9616
	0.4911	40.8468		0.370175	23.9045		2.99809	59.4875		1.75836	31.7091		4.93963	42.798					36.4096	58.3542		86.511	71.9264
	0.241107	24.3787		1.07072	63.6517		2.44903	37.5371		5.1684	52.3336		10.1339	82.6742					63.906	105.624		65.67	60.5482
	0.473603	46.4209		0.607924	50.1665		2.64966	45.8371		5.79968	64.4532		9.09308	67.1865					71.9803	110.956		120.154	102.804
	0.614841	42.8038		0.708063	53.2953		0.500607	10.1893		6.57113	84.9737		12.2307	58.9852					59.7964	54.1586		90.222	77.6512
	0.575342	51.15		0.62963	43.539		2.06428	48.186		6.31733	55.7147		4.23136	36.0512					63.8388	84.9837		74.4239	52.1847
	0.553425	42.6422		1.36574	62.4279		2.76948	66.5732		4.78871	62.7809		4.60174	34.8322					69.7868	77.4636		84.9671	96.1096
	0.350899	29.8344		0.566385	34.2449		1.97704	44.0151		6.38743	67.3083		9.25567	39.1556					47.5128	105.642		125.98	94.6001
	0.239381	34.7123		0.827833	47.9549		2.33219	74.3405		4.45045	48.3939		10.965	65.715					62.1294	110.262		78.7892	90.4375
	0.252421	27.3404		0.553529	32.3858		2.21504	32.5643		6.04968	53.615		9.28289	55.8907					50.1594	72.7839		63.156	76.9546
	0.374958	27.95		0.716137	44.7223		1.90142	51.2776		6.15597	63.529		7.45942	59.666					58.1482	86.8142		72.9378	82.9426
	0.251181	18.1452		1.12778	34.5313		1.81304	30.2076		1.91457	37.86		14.1187	82.1107					62.3419	73.6385		100.599	97.1099
	0.441661	42.985		0.800576	34.1333		1.83549	38.2344		6.2196	52.3574		12.8786	83.5755								108.912	101.158
	0.368141	52.1097		1.06111	60.3089		2.43775	46.8844		2.77747	51.4214		10.4729	44.0112								123.608	96.3258
	0.340217	25.3095		0.577539	24.208		3.1056	68.7694		5.39307	51.1473		9.51608	61.09								133.209	92.6578
	0.326335	28.6892		0.670664	38.4596		2.12873	52.4987		6.52462	55.9619											101.588	120.372
	0.221629	23.1729		0.761241	39.7384		1.32873	33.361		5.02614	59.0565											96.0961	80.4427
	0.401168	53.7581		0.620552	48.2203		2.03789	61.6172		5.39928	64.7415											96.7675	73.3306
	0.368795	32.7489		0.925824	23.5952		1.99692	42.5211		5.31344	66.575											98.5818	99.3788
	0.528386	42.0666		0.614735	30.0779		2.71138	67.0695		6.23521	74.3964											98.669	109.927
	0.252619	34.7141					2.68643	54.916		6.87965	80.0501											107.218	122.491
	0.241318	27.7532					3.14167	68.3442		5.744	75.0693											77.2148	58.0329
	0.324434	29.575					2.20596	71.9205		1.3227	35.8901											130.044	114.576
	0.429205	44.4533					1.39161	55.714		2.51738	38.3774											90.5992	80.7408
	0.380839	26.6765					1.49857	48.6645		4.86036	47.9661											100.561	91.4329
							2.391	72.4261		5.31556	67.965											113.024	71.9318
							2.41154	58.0304		6.67418	75.823											104.889	83.9862
							2.13893	57.1357		6.92261	79.6896											74.0638	88.329
							0.873583	18.9074		2.31996	46.3665											95.4779	109.711
							2.77551	46.8222		4.09183	50.1451											62.2132	88.6052
							1.15294	34.7468

## Sheet: Fig.5,b-d
	TTYH2							mock
	time, sec	Fnorm						time, sec	Fnorm
	0	0.00174	-0.00346	0.0125	-0.00465	-0.00441		0	0.00151	0.000188	0.000416	-0.0004
	0.1	0.00161	-0.00823	0.0139	-0.00624	-0.006		0.1	0.000926	0.000556	0.000634	-0.00025
	0.2	0.000703	-0.00817	0.0134	-0.0114	-0.0112		0.2	0.00105	-5.34e-05	0.000129	-0.00025
	0.3	0.000101	-0.00851	0.00983	-0.00264	-0.0024		0.3	0.00128	7.59e-05	8.89e-05	-7e-05
	0.4	0.000913	-0.00431	0.0022	-0.00473	-0.00449		0.4	0.000634	0.000326	0.000551	-0.00036
	0.5	0.00157	-0.00608	0.00396	-0.0123	-0.0121		0.5	0.000855	-9.83e-05	-0.000493	-0.00054
	0.6	0.000692	-0.00493	-0.000101	-0.00942	-0.00918		0.6	0.000478	0.000357	-6.02e-05	0.000457
	0.7	0.00019	0.000834	-0.00326	-0.0125	-0.0123		0.7	0.00089	-5.34e-05	0.000298	-0.00035
	0.8	0.00139	-0.00604	0.00231	0.00145	0.00168		0.8	0.000366	0.000318	3.15e-05	-0.00027
	0.9	0.00139	-0.000947	0.00593	-0.0109	-0.0107		0.9	0.000502	0.000534	0.000118	-0.00015
	1	0.00184	0.00788	0.00755	-0.00017	6.5e-05		1	0.0014	0.000284	0.000204	-0.00033
	1.1	0.00297	-0.00573	0.00975	-0.0036	-0.00336		1.1	0.00215	0.000214	0.000631	-0.00015
	1.2	0.00239	-0.00647	0.00675	-0.0041	-0.00386		1.2	0.00176	-7.31e-05	0.000261	-0.00077
	1.3	0.00215	-0.00962	0.008	0.0021	0.00233		1.3	0.00241	-0.000264	0.00109	-0.0003
	1.4	0.00207	-0.0159	0.00223	-0.00452	-0.00428		1.4	0.00283	0.00041	0.000181	-0.00024
	1.5	0.00193	-0.00878	-0.00218	-0.00166	-0.00142		1.5	0.0012	-2.25e-05	0.000318	0.000197
	1.6	0.00225	-0.000131	0.00534	-0.0011	-0.000865		1.6	0.000896	-2.53e-05	4.59e-05	0.000397
	1.7	0.000386	-0.000107	0.00897	-0.00397	-0.00373		1.7	0.000945	-1.69e-05	0.000272	-0.00053
	1.8	0.00222	-0.00265	0.0131	-0.0041	-0.00386		1.8	0.00205	-3.37e-05	-0.000238	-0.00063
	1.9	0.000521	-0.0118	0.00515	-0.00951	-0.00927		1.9	0.00127	0.00023	-0.000548	-0.00025
	2	0.00129	-0.0107	0.0122	-0.00055	-0.000315		2	0.000691	0.000478	0.0008	-0.00021
	2.1	0.00102	-0.00417	0.00925	-0.0072	-0.00696		2.1	0.000169	0.000416	0.000545	-0.00051
	2.2	0.00215	0.00802	0.0059	-0.0094	-0.00916		2.2	0.00062	0.000112	-1.43e-05	7.03e-05
	2.3	0.00162	0.00644	0.00234	-0.00628	-0.00604		2.3	0.00138	0.000368	0.000875	0.000333
	2.4	0.0025	0.00782	0.0125	-0.00823	-0.00799		2.4	0.0016	0.000613	-7.46e-05	0.000495
	2.5	0.00206	0.00246	0.0148	0.00113	0.00136		2.5	0.00102	0.000334	0.000112	4.87e-05
	2.6	0.00204	-0.00662	-0.000545	0.00123	0.00146		2.6	0.0003	1.97e-05	-6.02e-05	8.92e-05
	2.7	0.00193	0.000669	0.00642	0.00521	0.00544		2.7	0.000169	0.000309	9.46e-05	-0.00042
	2.8	0.00155	-0.0049	0.00804	0.00101	0.00124		2.8	0.00119	-0.000174	0.000318	-0.0004
	2.9	0.00175	0.00678	0.00563	-0.00661	-0.00637		2.9	0.00178	0.000233	0.000531	-0.0001
	3	0.00233	-0.00281	0.0159	-0.00882	-0.00858		3	0.00255	0.000419	0.000628	0.000103
	3.1	0.000952	-0.00551	0.00294	0.00175	0.00198		3.1	0.00065	7.02e-05	0.000929	-0.00045
	3.2	0.00217	-0.00257	-0.00351	-0.00445	-0.00421		3.2	0.00122	0.000126	-0.000155	-0.00027
	3.3	0.00199	0.011	0.0177	-0.0007	-0.000465		3.3	0.0028	-0.00036	-0.000181	-0.00028
	3.4	0.00227	0.0142	0.00744	-0.0115	-0.0113		3.4	0.00145	0.0005	-0.000218	-8.4e-05
	3.5	0.00254	0.00636	0.0054	-0.00198	-0.00174		3.5	0.000806	0.0007	-6.88e-05	-0.00021
	3.6	0.00207	-0.00809	0.0142	6.34e-05	0.000298		3.6	0.000448	-0.000261	-0.000135	1.62e-05
	3.7	0.00131	-0.00329	0.0104	-0.0096	-0.00936		3.7	-7.1e-05	0.000795	-0.000611	-0.00035
	3.8	0.000692	-0.00792	0.00572	-0.00477	-0.00453		3.8	0.000806	-0.000292	-0.000863	-0.00015
	3.9	0.00166	0.00337	0.0052	-0.00014	9.5e-05		3.9	0.00117	-0.000391	0.000424	0.000216
	4	0.0016	-0.00452	0.00605	-0.00468	-0.00444		4	0.00165	-0.00036	0.000921	-9.7e-05
	4.1	0.00167	-0.00574	0.00592	-0.0031	-0.00286		4.1	0.00199	-0.000183	-0.000545	-0.00053
	4.2	0.000594	-0.0115	0.0107	-0.00547	-0.00523		4.2	0.00188	-0.00018	5.74e-06	-0.00015
	4.3	0.000734	-0.00523	0.00481	-0.00021	2.5e-05		4.3	0.000874	-0.00025	0.000875	0.000151
	4.4	0.00225	0.00901	0.0106	-0.00674	-0.0065		4.4	0.000415	-3.37e-05	3.15e-05	9.19e-05
	4.5	0.00181	0.000623	0.00412	-0.00373	-0.00349		4.5	0.000677	-0.000351	0.000163	-0.00025
	4.6	0.0014	0.00222	0.0164	-0.00623	-0.00599		4.6	0.00125	5.06e-05	0.00104	-0.00056
	4.7	0.00214	-0.00417	0.0185	-0.00537	-0.00513		4.7	-5.19e-05	-0.00018	-0.000212	-0.00018
	4.8	0.00258	-0.00665	0.0149	-0.00991	-0.00967		4.8	0.000328	3.93e-05	8.89e-05	-8.4e-05
	4.9	0.00192	-0.0108	0.00208	-0.00545	-0.00521		4.9	0.00101	-0.000278	4.02e-05	0.000243
	5	0.00148	-0.00254	0.00609	-0.00288	-0.00264		5	0.00056	-3.09e-05	0.000981	-1.4e-05
	5.1	0.00135	0.0044	0.0163	-0.00745	-0.00721		5.1	0.000923	0.000121	1.43e-05	-5.4e-05
	5.2	0.0015	0.00567	0.00547	-0.00086	-0.000625		5.2	0.000541	0.000214	-0.000272	-3.2e-05
	5.3	0.000986	-0.0109	0.012	-0.0033	-0.00306		5.3	0.000339	0.000253	-0.000594	-0.00088
	5.4	0.000316	0.00221	0.00739	-0.00471	-0.00447		5.4	0.00039	2.53e-05	-0.00135	-0.00068
	5.5	0.00113	0.000138	0.0113	-0.00431	-0.00407		5.5	0.000724	0.000112	-0.000579	-0.00025
	5.6	0.000333	0.00598	0.000444	-0.00716	-0.00692		5.6	0.000937	-0.000188	-0.000261	-5.7e-05
	5.7	0.000302	0.00614	0.00824	-0.00526	-0.00502		5.7	0.0003	8.71e-05	0.000321	-0.00029
	5.8	0.00196	-0.00622	0.00638	-0.00497	-0.00473		5.8	0.000451	0.000447	0.000132	-0.00019
	5.9	0.00125	-0.00402	0.00592	-0.0113	-0.0111		5.9	0.000811	0.000559	-4.88e-05	-0.00076
	6	0.00243	0.00102	0.00215	-0.00551	-0.00527		6	0.00141	-4.21e-05	-0.000674	-0.00017
	6.1	0.0027	-0.00802	0.0119	-0.0003	-6.5e-05		6.1	0.000669	-1.4e-05	-0.000746	-8.9e-05
	6.2	0.00215	-0.00416	0.0188	-0.00108	-0.000845		6.2	0.000352	-0.00025	-0.00049	-0.0001
	6.3	0.00125	-0.012	0.00645	-0.00664	-0.0064		6.3	0.000423	2.81e-06	-0.000284	-0.00027
	6.4	0.00189	-0.00898	0.011	0.00296	0.00319		6.4	-3.82e-05	0.00023	-0.000554	-0.00024
	6.5	0.00246	-0.000489	0.000382	-0.00643	-0.00619		6.5	-0.000139	-6.74e-05	-0.00125	-0.0002
	6.6	0.00133	0.00363	0.00477	-0.00827	-0.00803		6.6	0.000385	0.00023	-0.000445	-0.00028
	6.7	0.000865	0.00772	0.0112	-0.0105	-0.0103		6.7	-7.65e-05	9.55e-05	-0.000691	-0.00046
	6.8	0.00142	-0.000862	-0.00177	-0.00998	-0.00974		6.8	-0.000112	0.000511	-0.00138	-8.4e-05
	6.9	0.00118	-0.000724	0.00201	-0.0033	-0.00306		6.9	0.000254	0.000674	-0.000393	2.7e-06
	7	0.00153	-0.000752	0.00313	-0.00024	-5e-06		7	1.91e-05	0.000722	-0.00136	-0.00036
	7.1	0.000582	0.00245	0.0144	0.000222	0.000457		7.1	0.000478	0.00048	-0.00132	-0.00044
	7.2	0.000958	0.00474	0.00569	-0.00456	-0.00432		7.2	0.000923	0.000368	-0.000594	0.000114
	7.3	0.00114	-0.000798	0.00334	-0.00682	-0.00658		7.3	-0.000366	-0.000593	-0.000229	-8.7e-05
	7.4	0.00293	-0.00771	-0.000136	-0.0135	-0.0133		7.4	0.000235	-0.000129	-0.000439	-2.7e-05
	7.5	0.0013	-0.000746	0.0106	-0.0018	-0.00156		7.5	0.00053	0.000281	-0.00105	-0.00021
	7.6	0.00224	0.0093	-0.000651	-0.00847	-0.00823		7.6	9.56e-05	0.000211	-0.000901	-3.5e-05
	7.7	0.00231	-0.00509	0.0143	-0.00224	-0.002		7.7	0.000423	-0.000185	-0.00111	-0.00079
	7.8	0.00125	0.00263	0.00972	-0.00525	-0.00501		7.8	-0.000123	0.000222	-0.00064	5.14e-05
	7.9	0.00133	0.00521	0.00541	-0.00182	-0.00158		7.9	-0.001	-0.00016	-0.00154	-0.00028
	8	0.00203	0.00675	0.0109	-0.00358	-0.00334		8	-0.000415	0.000197	4.88e-05	0.000276
	8.1	0.00192	0.00191	0.00371	-0.00232	-0.00208		8.1	0.000369	0.00011	-0.000935	0.000462
	8.2	3.08e-05	-0.0151	0.00884	0.00359	0.00382		8.2	-0.000208	0.000199	-0.000247	0.000354
	8.3	0.000213	-0.0133	0.00335	-0.00274	-0.0025		8.3	-2.46e-05	-9.83e-05	-0.000832	-0.00018
	8.4	-0.000132	0.00235	0.00342	-0.00432	-0.00408		8.4	-9.83e-05	0.000438	-0.00132	-0.00029
	8.5	0.00113	0.000718	0.0144	-0.00738	-0.00714		8.5	-0.000314	0.000466	-0.000611	-0.00082
	8.6	0.00169	0.0043	0.0058	-0.00842	-0.00818		8.6	-0.000811	8.71e-05	8.89e-05	-0.00024
	8.7	0.000459	-0.00889	0.00509	-0.00742	-0.00718		8.7	-0.000827	0.000413	-0.000476	0.000138
	8.8	-0.000666	-0.00913	0.003	-0.00274	-0.0025		8.8	-0.000737	0.000525	-0.000321	-0.0004
	8.9	0.000316	-0.00668	0.0033	0.00229	0.00252		8.9	0.000112	0.00023	-0.000404	-0.0004
	9	0.00175	0.000416	0.016	-0.00426	-0.00402		9	0.000314	0.000295	-0.000381	-0.00023
	9.1	0.00119	0.000223	-0.00328	-0.00366	-0.00342		9.1	0.000451	0.000441	-0.000657	-0.00082
	9.2	0.0023	-0.00977	0.00724	-0.00933	-0.00909		9.2	4.92e-05	-0.00014	-0.000826	-0.00061
	9.3	9.52e-05	-0.0145	0.00205	8.65e-05	0.000321		9.3	4.1e-05	0.000149	-0.00127	0.000208
	9.4	0.00103	-0.0177	0.00642	-0.00189	-0.00165		9.4	0.000106	-0.00018	-0.00072	-6.8e-05
	9.5	0.00196	-0.0119	0.00553	0.00199	0.00222		9.5	0.000106	-7.87e-05	-0.00142	-3e-05
	9.6	0.00238	-0.00605	0.00969	0.000476	0.000711		9.6	0.000456	-0.000452	-0.000812	-0.0003
	9.7	0.00176	0.00179	0.0104	0.00139	0.00162		9.7	0.00103	0.000351	-0.000261	0.000146
	9.8	0.000832	0.00386	0.0111	-0.00631	-0.00607		9.8	0.000778	0.000955	-0.000806	-0.00036
	9.9	-0.000235	0	0	-0.00094	-0.000705		9.9	0.00115	-0.000298	9.46e-05	4.33e-05
	10	0	0.0023	0.00467	0	0.000235		10	0	0	0	0
	10.1	0.00035	0.00466	0.00669	-0.0106	-0.0104		10.1	-0.00018	-0.000514	0.000281	-0.00056
	10.2	0.00128	0.00538	0.0041	-0.00193	-0.00169		10.2	0.000128	-0.000185	0.000272	-0.00012
	10.3	0.000286	0.00594	0.0029	-0.00446	-0.00422		10.3	0.000945	-0.000357	-0.000858	0.000316
	10.4	0.0022	0.00161	-0.00102	-0.00698	-0.00674		10.4	0.00433	8.99e-05	-0.000766	0.00063
	10.5	0.000571	-0.00271	-0.000799	-0.00885	-0.00861		10.5	-3e-05	0.000303	-0.000688	0.000281
	10.6	0.00209	-0.00658	0.0014	-0.00921	-0.00897		10.6	-0.000404	-0.000185	-0.000387	0.000725
	10.7	0.00236	-0.00255	0.0039	-0.00742	-0.00718		10.7	0.000139	-0.000104	-0.000837	0.00104
	10.8	0.00158	-0.00515	-0.00337	-0.0113	-0.0111		10.8	8.47e-05	-0.000259	-0.0011	5.68e-05
	10.9	0.00164	-0.0146	0.0118	-0.00426	-0.00402		10.9	-0.000691	0.000455	-0.000559	0.00026
	11	0.00183	-0.00252	0.00782	-0.00166	-0.00142		11	0.000322	0.000655	-0.00122	-0.00024
	11.1	0.00178	-0.00436	-0.00264	-0.00613	-0.00589		11.1	5.19e-05	0.000986	-0.00012	-0.00035
	11.2	0.00238	-0.00671	0.00292	-0.00134	-0.0011		11.2	7.1e-05	0.000309	-0.00125	0.0002
	11.3	0.00257	-0.00726	0.00104	0.000672	0.000907		11.3	0.000328	0.000562	-0.00047	0.000289
	11.4	0.00123	-0.00194	0.00497	0.00743	0.00766		11.4	0.00039	0.000539	-0.00128	0.000122
	11.5	0.00183	-0.00801	0.000118	-0.00397	-0.00373		11.5	7.65e-05	2.25e-05	-0.000837	-0.00022
	11.6	0.00206	0.00426	0.00735	-0.0109	-0.0107		11.6	0.000134	0.000301	-0.000539	9.73e-05
	11.7	0.00262	0.0138	0.00273	-0.00103	-0.000795		11.7	-0.000314	0.000354	-0.000574	-0.00048
	11.8	0.00211	-0.00187	0.00143	-0.00014	9.5e-05		11.8	-0.00047	0.000239	-0.00167	-2.2e-05
	11.9	0.00249	-0.0102	0.0102	-0.00921	-0.00897		11.9	-0.000535	-9.83e-05	-0.00152	-7.8e-05
	12	0.00192	-0.00135	0.00107	-0.00506	-0.00482		12	-0.000289	0.000298	-0.00099	0.000481
	12.1	0.0015	-0.00437	0.00876	-0.00624	-0.006		12.1	0.000773	0.00082	-0.00152	0.00016
	12.2	0.000686	0.00372	0.00888	-0.0111	-0.0109		12.2	0.00386	0.000287	-0.000835	0.000562
	12.3	0.00196	0.00534	0.015	-0.0117	-0.0115		12.3	0.00253	0.00016	-0.000918	0.000203
	12.4	0.0029	-0.00758	0.000275	-0.00622	-0.00598		12.4	0.000745	-0.00016	-0.000895	-9.7e-05
	12.5	0.0026	-0.00174	0.0111	-0.00885	-0.00861		12.5	-0.000251	-6.74e-05	-0.00099	-0.00035
	12.6	0.00265	-0.00202	0.0182	-0.012	-0.0118		12.6	-9.28e-05	-0.000222	-0.00102	0.000308
	12.7	0.00199	0.00189	0.0073	-0.00638	-0.00614		12.7	0.000732	-0.000216	-0.000754	9.46e-05
	12.8	0.0015	0.00191	0.00326	-0.00781	-0.00757		12.8	2.73e-06	0.000495	-0.000685	4.87e-05
	12.9	0.00164	-0.00688	0.00454	0.00107	0.0013		12.9	0.000778	-0.000548	-0.000751	-0.00033
	13	0.000669	-0.00773	0.000222	-0.002	-0.00176		13	0.000377	0.000185	-0.000817	-0.00029
	13.1	-0.000526	0.00652	0.0102	-0.0063	-0.00606		13.1	0.000259	0.000764	-0.0021	2.97e-05
	13.2	-0.000148	-0.0128	0.0197	0.00252	0.00275		13.2	8.19e-05	0.00036	-0.00124	-0.00053
	13.3	0.00122	-0.00798	0.003	-0.0128	-0.0126		13.3	0.000221	0.00018	-0.00109	0.000219
	13.4	-0.000185	-0.00549	0.00609	-0.00576	-0.00552		13.4	0.000336	-0.000188	-0.00106	-0.00042
	13.5	0.000644	-0.0125	0.00832	-0.00335	-0.00311		13.5	0.000281	-7.31e-05	-0.00128	0.000173
	13.6	0.00102	0.00237	0.00162	-0.00231	-0.00207		13.6	0.000186	0.00032	-0.00112	5.95e-05
	13.7	0.00401	-0.000171	0.00333	-0.00068	-0.000445		13.7	-0.000115	-0.00018	-0.000823	-0.00028
	13.8	0.00299	0.00365	0.00937	0.000767	0.001		13.8	-0.000246	6.74e-05	-0.000786	-0.00034
	13.9	0.00338	-0.000235	0.00872	-0.0115	-0.0113		13.9	-1.64e-05	-0.000857	-0.000304	0.000311
	14	0.00179	-0.000168	0.00245	-0.0108	-0.0106		14	-6.01e-05	-0.000124	0.00105	-0.0003
	14.1	0.000118	-0.00255	0.00916	-0.00731	-0.00707		14.1	-0.000197	-0.000138	-0.000746	0.000168
	14.2	0.00166	0.00303	0.00735	0.00376	0.00399		14.2	-0.000434	-0.000152	-0.00159	-0.00085
	14.3	0.00165	0.00833	0.0124	0.0047	0.00493		14.3	-0.00039	0.000472	-0.000605	4.6e-05
	14.4	0.00131	-0.00153	0.00154	-0.00353	-0.00329		14.4	0.000948	0.000185	-0.000602	-0.00056
	14.5	0.00137	-0.000327	0.0089	-0.00932	-0.00908		14.5	0.00124	7.87e-05	-0.00131	0.000524
	14.6	0.00171	0.0121	0.00558	-0.0089	-0.00866		14.6	0.00089	0.000343	-0.0013	2.43e-05
	14.7	0.00211	0.000406	0.0145	-0.00435	-0.00411		14.7	-0.000598	0.000107	-0.00119	0.000189
	14.8	0.00179	0.00037	0.00832	0.00348	0.00371		14.8	-0.000279	0.000593	-0.000754	-0.00022
	14.9	0.00216	-0.00245	0.00988	0.00412	0.00435		14.9	-0.000161	0.000337	-0.000892	-0.00029
	15	0.00328	-0.0066	-0.00029	-0.00332	-0.00308		15	-0.000442	-0.000264	-0.000817	-0.00067
	15.1	0.00326	0.00225	0.00177	-0.00422	-0.00398		15.1	-0.000877	-0.000489	-0.00064	-0.00021
	15.2	0.00098	-0.00294	0.0118	0.00192	0.00215		15.2	-0.000776	-2.25e-05	-0.001	-0.00011
	15.3	9.52e-05	-0.00409	0.00847	0.00123	0.00146		15.3	-0.00065	-0.000225	-0.00104	-0.00047
	15.4	0.00044	-0.000889	0.00446	-0.00244	-0.0022		15.4	-0.00012	-0.000101	-0.00108	-0.00019
	15.5	0.00253	-0.0112	0.0143	-0.00987	-0.00963		15.5	-0.00018	0.000256	-0.0007	-8.1e-06
	15.6	0.00197	-0.00284	0.00915	-0.0055	-0.00526		15.6	-0.000426	3.37e-05	-0.00172	-0.0002
	15.7	0.00257	0.00362	0.00924	-0.00899	-0.00875		15.7	-0.000598	-0.000391	-0.00143	-0.00017
	15.8	0.00344	-0.00617	-0.00436	-0.00142	-0.00118		15.8	-7.37e-05	-0.000143	-0.00105	-0.00071
	15.9	0.00291	-0.00666	0.0135	-0.00315	-0.00291		15.9	-0.00102	-0.000725	-0.000123	0.000149
	16	0.00357	-0.00271	0.00578	-0.00712	-0.00688		16	6.28e-05	-0.000298	-0.0008	-2.7e-06
	16.1	0.00251	0.00298	0.018	-0.00784	-0.0076		16.1	-0.000235	0.000214	-0.00121	0.00161
	16.2	0.00149	0.00182	0.0108	-0.00829	-0.00805		16.2	-0.000584	-0.00052	-0.00201	0.00342
	16.3	0.000725	0.0182	0.0177	-0.00267	-0.00243		16.3	-0.000497	-0.000101	-0.00118	0.0011
	16.4	0.00147	7.64e-05	0.0164	-0.01	-0.00976		16.4	-6.01e-05	0.000278	-0.00147	-5.4e-05
	16.5	0.0014	-0.00484	0.00184	-0.00369	-0.00345		16.5	-0.000612	-0.000208	-0.0015	-0.00024
	16.6	0.00184	-0.0032	0.0113	0.00164	0.00187		16.6	-7.1e-05	-0.000112	-0.000327	-7.8e-05
	16.7	0.00161	0.00792	0.00392	-0.00893	-0.00869		16.7	-0.000109	-0.000576	-0.00138	-0.00076
	16.8	8.4e-05	0.00418	0.00949	-0.00811	-0.00787		16.8	-9.28e-05	-0.000301	-0.00161	-0.00085
	16.9	0.00246	0.00635	0.0121	-0.00673	-0.00649		16.9	0.000161	-0.000166	-0.00124	-0.0009
	17	0.00241	-0.00183	0.0171	-0.00461	-0.00437		17	-6.01e-05	-7.59e-05	-0.00105	-0.00084
	17.1	0.00279	-0.00323	0.0117	-0.00325	-0.00301		17.1	0.000104	0.000421	-0.000717	0.00023
	17.2	0.000988	0.00839	0.00842	-0.00413	-0.00389		17.2	0.00039	-0.000537	-0.00101	-0.00035
	17.3	-0.000753	0.0115	-0.000169	-0.00662	-0.00638		17.3	-0.000691	2.81e-06	-0.000772	0.000295
	17.4	8.4e-05	-0.0031	0.0101	-0.0115	-0.0113		17.4	-0.000322	0.000382	-0.00117	0.000616
	17.5	0.000882	-0.00519	0.00949	-0.00255	-0.00231		17.5	-0.000238	0.000469	-0.00135	0.00013
	17.6	0.0011	-2.44e-05	0.00695	-0.00842	-0.00818		17.6	-0.000552	0.000264	-0.00178	-0.00018
	17.7	0.00238	-0.00359	0.00368	-0.0149	-0.0147		17.7	-0.000601	0.000214	-0.00158	0.000124
	17.8	0.00416	0.00627	0.00683	-0.0186	-0.0184		17.8	-0.000972	-0.000483	-0.000984	-0.00012
	17.9	0.003	-0.0138	0.0232	-0.0117	-0.0115		17.9	-0.000713	-0.000346	-0.000815	2.43e-05
	18	0.00242	-0.00322	0.0085	-0.00443	-0.00419		18	-0.000407	0.000413	-0.000921	-0.00026
	18.1	0.00149	0.00715	0.00814	-0.00254	-0.0023		18.1	-0.000669	-0.00016	-0.0022	-0.00101
	18.2	0.00139	-0.00141	-0.00382	0.000424	0.000659		18.2	-0.000666	-8.43e-06	-0.00195	-0.00036
	18.3	0.00178	0.00769	0.00448	-0.00955	-0.00931		18.3	-0.000661	-3.09e-05	-0.00111	0.000535
	18.4	0.0023	-0.00806	-0.00316	-0.0121	-0.0119		18.4	-0.000601	0.000506	-0.0012	-0.00017
	18.5	0.00195	0.00504	0.00444	-0.00885	-0.00861		18.5	-0.000369	7.31e-05	-0.000837	-0.00033
	18.6	0.00248	0.000568	0.00187	-0.00751	-0.00727		18.6	-0.000942	-0.000112	-0.00149	-0.00032
	18.7	0.00238	-0.00805	0.00966	-0.00264	-0.0024		18.7	-0.000115	0.000163	-0.00188	0.00033
	18.8	0.00263	-2.75e-05	0.00836	-0.00488	-0.00464		18.8	-0.000412	5.62e-05	-0.000921	-6.2e-05
	18.9	0.00244	-0.00376	0.011	-0.00254	-0.0023		18.9	-0.000505	-0.000405	-0.00159	-0.00056
	19	0.00245	-0.00241	0.000968	-2e-05	0.000215		19	0.000355	-0.000534	-0.0019	-0.00028
	19.1	0.00325	-0.00162	0.00161	-0.0075	-0.00726		19.1	-0.000336	7.02e-05	-0.00122	-0.00017
	19.2	0.00133	-0.0087	0.00471	-0.00607	-0.00583		19.2	0.000399	0.000303	-0.00135	-0.00024
	19.3	0.00149	-0.00187	0.00711	-0.00486	-0.00462		19.3	0.00062	-3.93e-05	-0.00118	-0.00031
	19.4	0.00165	-0.00263	0.0136	-0.00344	-0.0032		19.4	0.00158	0.000402	-0.00154	0.000173
	19.5	0.00183	0.00629	0.0035	-0.00835	-0.00811		19.5	0.000549	-0.000354	-0.00182	-0.00027
	19.6	0.00338	-0.00722	-0.000195	-0.00265	-0.00241		19.6	-0.000191	0.000368	-0.00145	4.87e-05
	19.7	0.00197	-0.00868	0.00125	0.00077	0.001		19.7	-0.001	0.000427	-0.00162	-7.8e-05
	19.8	0.00182	0.002	0.00353	0.00402	0.00425		19.8	-0.000145	5.34e-05	-0.00103	-0.00065
	19.9	3.08e-05	-0.00178	0.00677	-0.00569	-0.00545		19.9	2.73e-06	0.000312	-0.00177	-0.00017
	20	-7.84e-05	-0.00507	0.0132	-0.0108	-0.0106		20	0.00152	5.62e-05	-0.00196	0.000698
	20.1	0.00187	-3.97e-05	0.00955	-0.00255	-0.00231		20.1	-8.74e-05	-9.83e-05	-0.00127	-0.0003
	20.2	0.000857	0.0121	0.00197	-0.00955	-0.00931		20.2	-0.000194	-0.00016	-0.001	5.95e-05
	20.3	0.00204	0.00626	0.00799	0.000833	0.00107		20.3	0.000194	-0.000205	-0.0011	0.000865
	20.4	0.00355	-0.00551	0.0104	-0.00724	-0.007		20.4	8.19e-05	-0.000894	-0.00228	-0.00048
	20.5	0.00182	-0.00618	0.0142	-0.00509	-0.00485		20.5	-0.000317	-0.000289	-0.00126	-4.3e-05
	20.6	0.00201	-0.00447	0.00901	-0.0027	-0.00246		20.6	-0.00127	-0.000244	-6.6e-05	-0.00013
	20.7	0.00109	-0.00744	0.013	-0.00458	-0.00434		20.7	-0.000527	9.27e-05	-0.0011	-8.7e-05
	20.8	0.00136	-0.00348	0.00389	-0.00815	-0.00791		20.8	-0.000497	0.000177	-0.00149	-0.00022
	20.9	0.00115	-0.00904	0.0106	-0.00317	-0.00293		20.9	-0.000721	-6.46e-05	-0.000668	2.43e-05
	21	0.0015	-0.00131	0.0104	0.00355	0.00378		21	-5.46e-05	-0.00059	-0.00165	-0.00026
	21.1	0.00105	9.17e-05	0.00953	-0.00457	-0.00433		21.1	-0.000797	0.000225	-0.00119	0.000338
	21.2	0.0021	-0.00728	-0.000802	0.000646	0.000881		21.2	-0.000871	-0.00016	-0.00111	-0.00047
	21.3	0.00219	-3.36e-05	-0.00531	-0.00255	-0.00231		21.3	-0.000191	0.00014	-0.00068	0.00013
	21.4	0.00185	-0.0155	0.00898	-0.0054	-0.00516		21.4	0.00021	0.000351	-0.00115	-0.00016
	21.5	0.00172	-0.0133	0.0081	-0.00289	-0.00265		21.5	-0.000197	-0.000171	-0.00148	-0.00031
	21.6	0.000683	-0.0169	0.00421	-0.00438	-0.00414		21.6	-0.000254	-0.000466	-0.0017	1.08e-05
	21.7	0.00106	0.00427	0.00636	-0.00906	-0.00882		21.7	-0.000374	0.000259	-0.00189	-0.00037
	21.8	0.00143	-0.00646	-0.0035	-0.0101	-0.00986		21.8	-0.000595	-0.000742	-0.00211	-0.00062
	21.9	0.00246	-0.00996	0.00941	-0.00936	-0.00912		21.9	-0.00098	-0.000112	-0.00156	-0.00035
	22	0.00158	-0.00101	0.00391	-0.00971	-0.00947		22	-0.00039	0.000677	-0.00118	-0.00046
	22.1	-0.000568	0.000978	-0.0038	-0.00507	-0.00483		22.1	3.28e-05	0.000691	-0.0013	-0.00047
	22.2	0.0015	-0.00321	0.007	-0.0104	-0.0102		22.2	-0.000227	-0.000202	-0.00178	7.84e-05
	22.3	0.00248	0.0057	0.0054	-0.009	-0.00876		22.3	-0.000573	0.000357	-0.00184	-0.00027
	22.4	0.00122	-0.0139	0.00947	-0.0102	-0.00996		22.4	-0.000694	0.00041	-0.00162	-0.00029
	22.5	0.00106	-0.012	0.00448	-0.0105	-0.0103		22.5	-0.000598	-0.000273	-0.00247	-0.00024
	22.6	0.00206	0.00941	0.0147	-0.00777	-0.00753		22.6	-0.000508	-0.000202	-0.00227	-1.1e-05
	22.7	0.000624	0.0248	0.00475	-0.00825	-0.00801		22.7	-0.000513	8.43e-05	-0.00147	-0.00036
	22.8	0.00107	8.86e-05	0.0075	-0.00231	-0.00207		22.8	-9.83e-05	-0.00016	-0.00133	-0.00037
	22.9	-0.00112	-0.00044	0.0181	-0.00606	-0.00582		22.9	-0.000475	-0.000556	-0.00209	-0.00022
	23	0.000112	-0.0022	-0.00395	-0.00987	-0.00963		23	-0.000677	-0.000295	-0.00219	0.000538
	23.1	0.000955	0.00637	-0.00137	-0.00959	-0.00935		23.1	-0.000227	0.000104	-0.00178	0.000757
	23.2	0.00113	-0.00155	0.00544	-0.00651	-0.00627		23.2	-0.000139	0.000542	-0.00188	-9.5e-05
	23.3	0.00208	-0.00979	0.0109	0.000827	0.00106		23.3	-0.000265	-0.000185	-0.00201	-0.00044
	23.4	0.00323	0.00586	0.00468	-0.00377	-0.00353		23.4	-0.000524	0.000351	-0.00116	0.000289
	23.5	0.00284	-0.00608	0.0137	0.000187	0.000422		23.5	-0.000541	0.000332	-0.0021	-0.00018
	23.6	0.00118	-0.00708	0.007	-0.00508	-0.00484		23.6	-0.00124	-0.000287	-0.00135	-0.00041
	23.7	0.00114	-0.00597	0.000758	-0.01	-0.00976		23.7	-0.000887	-1.69e-05	-0.00213	3.24e-05
	23.8	0.000442	-0.0137	0.000903	-0.0102	-0.00996		23.8	-0.000563	0.000399	-0.00191	8.38e-05
	23.9	0.000442	-0.00209	0.00212	0.000213	0.000448		23.9	-0.00125	0.000222	-0.00181	-0.00024
	24	0.00105	-0.000629	0.0106	-0.00281	-0.00257		24	-0.00108	-0.000582	-0.00159	-0.00056
	24.1	0.00111	-0.00117	-0.00514	-0.00203	-0.00179		24.1	-0.00138	8.43e-05	-0.00183	-0.00067
	24.2	0.00225	-0.0019	0.0171	-0.00109	-0.000855		24.2	-0.000571	-0.000714	-0.00163	-8.4e-05
	24.3	0.0019	-0.00674	0.017	-0.00214	-0.0019		24.3	-0.000292	4.21e-05	-0.00141	-0.00025
	24.4	0.00149	-0.00751	0.014	-0.0108	-0.0106		24.4	0.000732	-0.000551	-0.00136	-0.00028
	24.5	0.00167	-0.00477	0.0105	-0.00411	-0.00387		24.5	0.000382	-0.000756	-0.00168	-0.0004
	24.6	0.00187	-0.00123	0.00916	0.00321	0.00344		24.6	-0.00033	-0.000556	-0.00218	-0.00092
	24.7	0.00234	-0.00252	0.00567	-0.0008	-0.000565		24.7	-0.000737	-6.18e-05	-0.00122	0.0001
	24.8	0.000423	-0.00124	-0.00359	-0.00827	-0.00803		24.8	-0.000792	-0.000379	-0.00176	0.000433
	24.9	9.52e-05	0.0139	0.00268	-0.00684	-0.0066		24.9	-0.00059	0.000169	-0.00134	-0.00011
	25	0.00113	0.00715	0.00734	-0.00861	-0.00837		25	-0.000202	0.000368	-0.000958	3.78e-05
	25.1	0.0013	-0.00472	0.00504	-0.00467	-0.00443		25.1	-0.000694	0.000309	-0.00147	-0.00027
	25.2	2.8e-06	0.00101	0.00248	0.000862	0.0011		25.2	-0.00126	0.000247	-0.00237	8.11e-05
	25.3	-0.000151	0.00191	0.0075	0.00551	0.00574		25.3	-0.00127	0.000551	-0.00209	-8.4e-05
	25.4	0.000252	-0.00838	-0.00409	0.00275	0.00298		25.4	-0.000552	0.000646	-0.00213	-0.00022
	25.5	0.000524	-0.0103	0.014	-0.00326	-0.00302		25.5	-0.00138	0.000371	-0.00164	-0.00035
	25.6	0.000266	-0.00842	0.013	-0.0117	-0.0115		25.6	-0.000467	-0.000576	-0.00133	-0.00075
	25.7	0.000616	-0.00824	0.0144	-0.00901	-0.00877		25.7	-0.000388	-1.69e-05	-0.00172	-0.00053
	25.8	0.000126	-0.00956	0.00732	-0.00398	-0.00374		25.8	-0.000202	5.62e-06	-0.00116	-0.0001
	25.9	0.000392	0.00271	0.0103	0.000311	0.000546		25.9	-0.000748	-0.000326	-0.00147	4.6e-05
	26	0.000526	-0.00369	0.0104	-0.00163	-0.00139		26	-0.000939	-0.000132	-0.00145	-3.8e-05
	26.1	0.0013	-0.00629	0.0179	-0.00277	-0.00253		26.1	-0.00131	0.000433	-0.00157	0.000406
	26.2	0.00111	-0.00933	0.0144	-0.00196	-0.00172		26.2	-0.000571	-6.46e-05	-0.00174	0.000127
	26.3	0.00112	-4.58e-05	0.00893	0.00441	0.00464		26.3	0.000142	-0.000902	-0.00123	-0.00052
	26.4	0.00199	0.00654	0.000775	-0.00857	-0.00833		26.4	7.37e-05	-0.00059	-0.00162	-0.00034
	26.5	0.00129	-0.0135	-0.00194	-0.0112	-0.011		26.5	-0.000808	0.000596	-0.00172	-0.00065
	26.6	0.00195	-0.0103	0.00452	-0.00787	-0.00763		26.6	-0.00135	9.55e-05	-0.00115	2.16e-05
	26.7	0.00187	-0.0041	0.00655	-0.00326	-0.00302		26.7	-0.00132	-8.43e-05	-0.00147	-0.00042
	26.8	4.76e-05	-0.00685	0.0084	0.00138	0.00161		26.8	-0.00148	-0.000163	-0.00172	-0.0004
	26.9	0.000854	-0.000523	0.00706	-0.00657	-0.00633		26.9	-0.000612	0.0005	-0.00198	-0.00041
	27	0.00124	-0.00179	0.00735	-0.00323	-0.00299		27	-0.000847	-0.000309	-0.00164	-0.00037
	27.1	0.00131	-0.00166	0.000186	-0.00858	-0.00834		27.1	-0.000808	0.000629	-0.00122	-0.0003
	27.2	0.00155	0.000611	0.00698	-0.00657	-0.00633		27.2	-0.00105	0.00014	-0.00117	-0.00032
	27.3	0.00147	-0.00645	0.01	-0.00468	-0.00444		27.3	-0.000737	1.69e-05	-0.000992	-0.00049
	27.4	0.000784	-0.00348	0.0113	-0.0159	-0.0157		27.4	-0.000887	-0.000427	-0.00179	9.19e-05
	27.5	0.0022	-0.00382	0.00325	-0.00454	-0.0043		27.5	-0.000625	0.000368	-0.00204	-0.00019
	27.6	0.0022	-0.00918	0.0109	-0.0105	-0.0103		27.6	-0.000486	0.000174	-0.00187	-0.00025
	27.7	0.0035	-0.00721	0.013	-0.0043	-0.00406		27.7	-0.000931	0.000171	-0.00174	-0.00062
	27.8	0.00168	-0.0127	-0.00185	-0.00782	-0.00758		27.8	-0.000923	-0.000584	-0.00208	-0.00047
	27.9	0.00177	-0.000578	0.00468	-0.0107	-0.0105		27.9	-0.000855	-0.000177	-0.00227	-0.00092
	28	0.00208	-0.0116	0.00912	-0.00494	-0.0047		28	-0.00158	-0.000318	-0.00149	-0.00032
	28.1	0.00227	0.00399	0.00102	-0.00959	-0.00935		28.1	-0.00114	0.000121	-0.00145	0.0001
	28.2	0.00117	0	0.00154	-0.00365	-0.00341		28.2	-0.0011	-0.000424	-0.00217	-0.00061
	28.3	0.00262	0.0138	0.00377	-0.00216	-0.00192		28.3	-0.001	1.97e-05	-0.00133	-0.00062
	28.4	0.0011	-0.00937	0.0121	-2e-05	0.000215		28.4	-0.000385	0.000169	-0.00108	-0.0006
	28.5	0.00091	-0.00133	0.0107	-0.0061	-0.00586		28.5	-0.000882	-0.000528	-0.00245	-0.00064
	28.6	0.00127	-0.0139	-0.00157	-0.00827	-0.00803		28.6	-0.00134	-0.000343	-0.00252	-0.00054
	28.7	0.00203	-0.0124	0.00861	-0.0121	-0.0119		28.7	-0.00115	-0.000399	-0.00156	-0.00057
	28.8	0.000529	-0.0123	0.00681	-0.00168	-0.00144		28.8	-0.00108	-0.000199	-0.00155	-0.00057
	28.9	0.000605	-0.0116	0.00957	-0.00808	-0.00784		28.9	-0.000126	-0.000287	-0.00165	-0.0004
	29	0.00212	-0.00619	-0.000183	-0.00486	-0.00462		29	-0.000776	-0.000652	-0.00196	-0.00039
	29.1	0.00267	-0.00163	0.00163	-0.00373	-0.00349		29.1	-0.000175	-4.21e-05	-0.00221	-0.00042
	29.2	0.000711	-0.00154	0.0121	-0.00646	-0.00622		29.2	-0.000461	0.000562	-0.0023	-0.0008
	29.3	0.000286	-0.00793	0.0135	-0.0112	-0.011		29.3	-0.000524	0.000646	-0.00252	0.000168
	29.4	0.00108	-0.0119	0.00164	-0.00742	-0.00718		29.4	-0.00129	0.000674	-0.002	0.000151
	29.5	0.000776	-0.00873	0.00586	-0.00788	-0.00764		29.5	-0.000918	0.000295	-0.00192	-0.00051
	29.6	0.00193	-0.00705	-0.00229	-0.00393	-0.00369		29.6	-0.00109	-0.000199	-0.00192	-0.00016
	29.7	0.00192	0.00022	0.01	-0.00806	-0.00782		29.7	-0.000756	0.000436	-0.00234	-0.00037
	29.8	0.00121	-0.0046	0.00893	-0.0036	-0.00336		29.8	-0.000969	0.000298	-0.00215	-0.00052
	29.9	-0.0003	-0.009	0.00156	-0.00692	-0.00668		29.9	-0.00107	0.000188	-0.00208	-0.00011
	30	0.00121	-0.00597	0.00768	0.00782	0.00805		30	0.000524	4.5e-05	-0.00212	-0.00023
	30.1	0.0012	-0.0102	0.00946	0.00116	0.00139		30.1	0.00086	-0.000163	-0.00211	-0.00072
	30.2	0.00184	-0.00907	0.00434	-0.00449	-0.00425		30.2	-0.000896	-0.000138	-0.00159	-0.00014
	30.3	0.00253	-0.00257	0.00949	-0.0053	-0.00506		30.3	-0.000273	-0.000469	-0.00215	-0.00014
	30.4	0.00331	-0.000617	0.00614	-0.00966	-0.00942		30.4	-2.73e-05	-0.000115	-0.00174	0.000349
	30.5	0.00186	-0.00162	0.00273	-0.00966	-0.00942		30.5	-0.000999	0.000202	-0.00264	0.000176
	30.6	0.00244	-0.00442	0.0141	-0.00071	-0.000475		30.6	-0.000822	0.000407	-0.00165	0.000249
	30.7	0.00297	-0.0078	0.00899	-0.00908	-0.00884		30.7	-0.000664	8.71e-05	-0.00142	-0.0005
	30.8	0.00246	-0.0143	0.015	-0.00114	-0.000905		30.8	-0.000986	-0.000185	-0.00231	-6.8e-05
	30.9	0.000781	-0.00648	0.00469	-0.00666	-0.00642		30.9	-0.000532	-0.000556	-0.00187	0.000549
	31	0.00132	-0.0152	0.00793	-0.00718	-0.00694		31	-0.000803	-0.000261	-0.00196	0
	31.1	0.00063	-0.00678	-0.00181	-0.0105	-0.0103		31.1	-0.00124	0.000157	-0.00301	-0.00052
	31.2	0.0011	-0.0071	0.00218	-0.0138	-0.0136		31.2	-0.00038	-0.000357	-0.0021	4.33e-05
	31.3	0.000442	-0.00841	0.00561	-0.0119	-0.0117		31.3	-0.00162	9.55e-05	-0.00194	-0.00019
	31.4	0.0011	-0.00394	0.005	-0.00215	-0.00191		31.4	-0.00119	0.000289	-0.00252	-0.00067
	31.5	0.00037	-0.0101	0.00371	-0.00531	-0.00507		31.5	-0.001	-9.27e-05	-0.00208	-0.00043
	31.6	0.00167	-0.00726	0.0122	-0.0048	-0.00456		31.6	-0.00113	-0.000399	-0.00177	-0.00069
	31.7	0.000319	-0.00926	0.00661	-0.00346	-0.00322		31.7	-0.00113	-0.000495	-0.00156	-0.00068
	31.8	3.64e-05	0.0031	0.0082	-0.00862	-0.00838		31.8	-0.000311	-0.000326	-0.00141	-0.00015
	31.9	0.00118	-0.00695	0.00517	-0.00672	-0.00648		31.9	-0.000661	-0.000433	-0.00167	-0.00019
	32	0.00224	-0.00843	0.00482	-0.00172	-0.00148		32	-0.00101	-0.000509	-0.00202	5.41e-06
	32.1	0.000325	-0.0046	0.00807	-0.00699	-0.00675		32.1	-0.000928	-0.000613	-0.00202	-0.00064
	32.2	0.000585	-0.00315	0.00582	-0.00153	-0.00129		32.2	-0.00119	-0.000393	-0.00221	-0.00012
	32.3	0.00205	-0.00614	0.00758	-0.00178	-0.00154		32.3	-0.000948	9.83e-05	-0.00192	-0.0006
	32.4	0.00189	-0.0139	0.0131	-0.00898	-0.00874		32.4	-0.00147	0.000247	-0.00196	-0.00032
	32.5	0.00235	-0.0101	0.00836	-0.0138	-0.0136		32.5	-0.000661	0.00016	-0.00181	-0.00074
	32.6	0.00134	-0.00638	0.00118	-0.00774	-0.0075		32.6	-0.00176	0.000329	-0.0021	-0.00031
	32.7	0.0024	-0.00807	0.00444	-0.00234	-0.0021		32.7	-0.000958	-7.31e-05	-0.00177	-0.0004
	32.8	0.00216	-0.00351	0.00906	-0.00249	-0.00225		32.8	-0.00112	-0.000579	-0.00202	-0.0004
	32.9	0.00193	-0.00566	0.00231	-0.00302	-0.00278		32.9	-0.000431	-0.000126	-0.00213	-0.00054
	33	0.000529	-0.00427	0.00265	-0.00864	-0.0084		33	-0.00128	0.000228	-0.00175	-0.00018
	33.1	0.00116	-0.00737	0.00652	-0.00458	-0.00434		33.1	-0.00134	0.000129	-0.00137	-0.00043
	33.2	0.0013	-0.00608	0.00136	-0.00808	-0.00784		33.2	-0.00122	-2.53e-05	-0.00233	-0.00055
	33.3	5.04e-05	-0.0143	0.00548	-0.00766	-0.00742		33.3	-0.00038	-0.000551	-0.00258	-0.00053
	33.4	-0.000412	-0.0163	0.00869	-0.00551	-0.00527		33.4	-0.000677	-0.000643	-0.00138	-0.00095
	33.5	-0.000207	-0.00807	-0.000693	-0.00475	-0.00451		33.5	-0.00147	-0.000185	-0.00119	-0.00038
	33.6	0.00121	-0.00374	0.00292	-0.00583	-0.00559		33.6	9.56e-05	0.000199	-0.00204	-0.00039
	33.7	0.000585	-0.00207	0.0152	-0.00034	-0.000105		33.7	0.000401	-0.000503	-0.00182	-0.00019
	33.8	-0.00115	-0.00449	0.0196	-0.0143	-0.0141		33.8	-0.00047	2.81e-06	-0.00221	-0.00055
	33.9	0.000168	-0.0119	0.00115	-0.00303	-0.00279		33.9	-0.000972	0.000348	-0.000631	-0.00088
	34	0.00145	-0.01	-0.00183	-0.00942	-0.00918		34	-0.000855	-3.37e-05	-0.0017	-0.00031
	34.1	8.4e-05	-0.0106	0.00934	0.00291	0.00314		34.1	-0.00139	0.000379	-0.00078	-5.1e-05
	34.2	-0.000202	0.00482	0.00627	-0.00015	8.5e-05		34.2	-0.00143	-0.000309	-0.000726	-0.0003
	34.3	0.000507	0.00636	0.0122	-0.00071	-0.000475		34.3	-0.00089	0.000135	-0.00202	9.73e-05
	34.4	4.2e-05	-0.00729	0.00374	-0.00588	-0.00564		34.4	-0.00144	-5.34e-05	-0.00172	0.000457
	34.5	-2.8e-05	-0.000715	0.00215	-0.0101	-0.00986		34.5	-0.00111	-0.000169	-0.00245	0.00017
	34.6	0.000801	-0.00922	0.00839	-0.0114	-0.0112		34.6	-0.00117	-0.000686	-0.00261	-0.00014
	34.7	0.00145	0.000272	0.012	-0.0068	-0.00656		34.7	-0.00068	-0.000365	-0.0012	2.16e-05
	34.8	0.00117	-0.0109	0.00814	-0.0146	-0.0144		34.8	-0.00106	-0.00043	-0.002	0.000462
	34.9	0.00351	0.000134	0.0107	-0.00377	-0.00353		34.9	-0.000541	-0.000225	-0.00201	-0.00042
	35	0.00404	-0.00272	0.00722	-0.00566	-0.00542		35	-0.000677	-0.000284	-0.00338	-0.00072
	35.1	0.00262	-0.000324	0.00772	-0.00493	-0.00469		35.1	-0.0012	6.18e-05	-0.00241	-0.0003
	35.2	0.000798	-0.0126	0.00278	-0.00746	-0.00722		35.2	-0.001	-9.83e-05	-0.00253	-0.00019
	35.3	0.0013	-0.000214	0.0131	-0.00622	-0.00598		35.3	-0.001	-0.000155	-0.002	-0.00031
	35.4	0.00146	-0.000837	0.00294	-0.00163	-0.00139		35.4	-0.00115	-0.000326	-0.00161	0.000289
	35.5	0.000711	0.00933	0.0115	-0.00728	-0.00704		35.5	-0.0016	-6.74e-05	-0.00146	-0.00021
	35.6	0.00104	-0.00502	0.00689	0.00688	0.00711		35.6	-0.00168	0.000343	-0.00137	-0.00044
	35.7	0.000462	-0.015	0.00256	0.0103	0.0105		35.7	-0.00133	-0.000346	-0.00252	-0.00042
	35.8	0.000395	-0.00369	0.00373	-0.00523	-0.00499		35.8	-0.000939	5.9e-05	-0.00222	-0.00019
	35.9	0.000381	-0.00266	0.000693	-0.0105	-0.0103		35.9	0.000167	-0.000351	-0.0027	-0.0005
	36	0.00136	0.00103	0.00594	-0.0105	-0.0103		36	0.000593	-2.81e-05	-0.00231	-0.00041
	36.1	0.00153	0.00592	0.00785	-0.00274	-0.0025		36.1	-0.000227	-0.000292	-0.00189	-0.00019
	36.2	0.00104	-0.00525	0.0101	-0.00863	-0.00839		36.2	-0.00126	-0.000101	-0.00157	-0.00012
	36.3	0.00144	0.0112	0.0119	-0.00357	-0.00333		36.3	-0.00116	0.000253	-0.00215	-0.00077
	36.4	0.0023	-0.00383	0.012	-0.00719	-0.00695		36.4	-0.00132	-0.000166	-0.00247	-0.00081
	36.5	0.00199	0.00512	0.00513	-0.00605	-0.00581		36.5	-0.00095	-0.000253	-0.00154	-0.00054
	36.6	0.00228	-0.00526	0.00325	-0.00592	-0.00568		36.6	-0.000978	-0.000545	-0.00188	2.7e-06
	36.7	0.002	-0.00123	0.00331	-0.00127	-0.00103		36.7	-0.00083	-0.000298	-0.00199	-0.00049
	36.8	0.000767	-0.000926	0.00545	-0.00732	-0.00708		36.8	-0.000453	-0.000452	-0.00235	-0.0006
	36.9	0.00124	-0.00656	0.00674	-0.00621	-0.00597		36.9	-0.000811	-0.000489	-0.00239	-0.00018
	37	0.000465	-0.00632	0.00393	-0.00182	-0.00158		37	-0.000642	-0.000183	-0.000433	-0.00021
	37.1	0.000773	-0.00303	0.00522	-0.00376	-0.00352		37.1	-0.00145	0.000146	-0.00169	-0.0004
	37.2	0.00021	0.00158	0.00299	-0.00099	-0.000755		37.2	-0.00124	-0.00011	-0.00212	-0.0002
	37.3	0.00016	0.0012	0.00446	-0.00476	-0.00452		37.3	-0.00117	-0.000185	-0.00215	-0.00011
	37.4	0.00118	0.00152	-0.000414	8.65e-06	0.000244		37.4	-0.000942	-0.000146	-0.0012	0.000143
	37.5	0.000921	-0.00295	0.0161	-0.00424	-0.004		37.5	-0.00147	-0.000264	-0.000708	0.000389
	37.6	0.00205	-0.0143	0.0139	-0.008	-0.00776		37.6	-0.00109	-0.000191	-0.00137	-0.00035
	37.7	0.00207	-0.0067	0.0051	-0.00547	-0.00523		37.7	-0.00154	0.000528	-0.00206	-0.00018
	37.8	0.003	-0.0101	0.00887	-0.00669	-0.00645		37.8	-0.00168	0.00048	-0.00148	-0.00065
	37.9	0.00147	-0.0108	0.00994	-0.00445	-0.00421		37.9	-0.00105	0.000287	-0.00171	-0.00054
	38	0.000742	-0.00487	0.0104	0.000453	0.000688		38	-0.000688	-0.00016	-0.00263	-0.00042
	38.1	0.000658	0.00117	0.00892	-0.00602	-0.00578		38.1	-0.00111	-0.000781	-0.00222	-0.00012
	38.2	-5.32e-05	-0.00646	0.00983	-0.0078	-0.00756		38.2	1.09e-05	-8.43e-06	-0.00189	-0.00051
	38.3	-0.000305	-0.0133	0.00813	-0.00995	-0.00971		38.3	-0.00146	-0.000542	-0.00131	-0.0005
	38.4	0.000935	-0.011	0.0146	-0.00878	-0.00854		38.4	-0.00131	-0.000652	-0.00195	-0.00019
	38.5	0.000269	-0.0042	0.00574	-0.00209	-0.00185		38.5	-0.00126	-0.000233	-0.00229	-0.0001
	38.6	0.00159	-0.00299	0.0148	-0.00331	-0.00307		38.6	-0.000838	-0.000385	-0.00225	0.000114
	38.7	0.00305	0.01	0.0115	-0.00067	-0.000435		38.7	-0.00109	1.4e-05	-0.00216	3.78e-05
	38.8	0.00228	-0.0084	0.0151	-0.00208	-0.00184		38.8	-0.000426	-8.99e-05	-0.00237	-0.0003
	38.9	0.00165	-0.0143	-0.00239	-0.00295	-0.00271		38.9	-0.00177	-0.000295	-0.00187	-0.00049
	39	0.000801	-0.0148	0.00169	-0.00568	-0.00544		39	-0.00138	0.00011	-0.0023	-0.00053
	39.1	0.00178	-0.00666	0.0109	-0.00452	-0.00428		39.1	-0.00189	-0.000135	-0.00209	-6.2e-05
	39.2	0.00126	-0.00562	0.0086	-0.0053	-0.00506		39.2	-0.00128	-7.31e-05	0.000571	0.000114
	39.3	0.0013	-0.00855	-0.00276	-0.00616	-0.00592		39.3	-0.000978	-0.00079	-0.00135	-8.9e-05
	39.4	0.00063	-0.00867	0.0134	-0.00735	-0.00711		39.4	-0.00173	-0.000163	-0.00174	-0.00019
	39.5	-1.96e-05	-0.0124	0.00816	-0.00243	-0.00219		39.5	0.000399	0.000382	-0.00197	-9.2e-05
	39.6	0.00189	-0.0159	0.00214	-0.0049	-0.00466		39.6	-6.83e-05	-0.000138	-0.0025	-1.1e-05
	39.7	0.000193	-0.00824	0.000906	0.00556	0.00579		39.7	-0.0013	-0.000228	-0.0026	-0.00025
	39.8	0.00198	0.00431	-0.00161	-0.00597	-0.00573		39.8	-0.000934	-0.00025	-0.00207	-0.0002
	39.9	0.00242	-0.0111	0.00571	-0.00232	-0.00208		39.9	-0.000907	-2.53e-05	-0.00185	-0.00064
	40	0.000888	-0.00726	0.00327	-0.00886	-0.00862		40	-0.000926	-0.000674	-0.00236	-0.00057
	40.1	-0.000134	-0.0125	0.0005	-0.00725	-0.00701		40.1	-0.000694	-0.000368	-0.00221	-0.00031
	40.2	0.000661	-0.01	0.00459	-0.00748	-0.00724		40.2	-0.00116	-0.000379	-0.00192	-0.00085
	40.3	0.000784	-0.0139	0.00993	-0.0103	-0.0101		40.3	-0.00185	-0.000829	-0.00231	-0.00014
	40.4	0.00047	0.00715	0.00756	-0.00519	-0.00495		40.4	-0.00173	-0.000135	-0.00221	-0.00015
	40.5	0.0013	-0.00446	0.00979	0.00415	0.00438		40.5	-0.00188	-0.000371	-0.00152	-0.00037
	40.6	0.00178	-0.014	0.0072	-0.00163	-0.00139		40.6	-0.00136	0.000346	-0.00226	-0.00053
	40.7	0.00214	0.000321	-0.00736	-0.00284	-0.0026		40.7	-0.00156	-0.000191	-0.00143	-0.00073
	40.8	0.00184	-0.00422	0.00722	-0.0109	-0.0107		40.8	-0.00185	-0.000163	-0.00123	-0.00047
	40.9	0.00163	-0.0152	-0.00269	-0.00888	-0.00864		40.9	-0.00119	-7.87e-05	-0.00229	-0.00087
	41	0.000753	-0.00491	-0.00299	-0.00822	-0.00798		41	-0.00041	-0.00041	-0.00204	-0.00081
	41.1	-0.000146	-0.0172	0.00691	0.000225	0.00046		41.1	-0.00126	0.000121	-0.0022	-0.00042
	41.2	0.00056	-0.00486	0.00196	-0.00392	-0.00368		41.2	-0.000997	-0.000556	-0.00221	-0.00048
	41.3	0.00175	0.0106	0.00704	-0.0124	-0.0122		41.3	-0.000617	-8.99e-05	-0.00193	-0.00064
	41.4	0.000532	0.0246	0.00294	-0.00147	-0.00123		41.4	-0.00104	-0.000115	-0.00186	0.000506
	41.5	0.00163	0.00957	0.00461	-0.00689	-0.00665		41.5	-0.00111	-0.000441	-0.00187	-1.1e-05
	41.6	6.44e-05	-0.0151	-0.00228	-0.00335	-0.00311		41.6	-0.000751	0.000222	-0.00226	0.000178
	41.7	-8.4e-06	-0.00505	0.00384	-0.00385	-0.00361		41.7	-0.00118	-0.00048	-0.00242	-2.7e-06
	41.8	-0.000263	-0.00249	0.00677	-0.0072	-0.00696		41.8	-0.000964	1.97e-05	-0.00235	-0.00035
	41.9	-0.000182	-0.000718	0.0131	-0.0061	-0.00586		41.9	-0.000647	-3.09e-05	-0.00129	-4.1e-05
	42	0.000944	0.0132	-0.000189	-0.00968	-0.00944		42	-0.000153	0.000149	-0.00134	-0.0002
	42.1	0.000725	0.00163	-0.00296	-0.00223	-0.00199		42.1	-0.000317	-0.000374	-0.0018	0.000278
	42.2	0.000272	-0.00282	0.00518	-0.0106	-0.0104		42.2	-0.000235	-0.000185	-0.00204	-0.00022
	42.3	0.00131	0.00293	0.00829	-0.00963	-0.00939		42.3	-0.000841	-8.43e-05	-0.00178	-0.00092
	42.4	0.000686	-0.00495	0.00657	-0.00446	-0.00422		42.4	-0.0013	4.21e-05	-0.00233	-0.00016
	42.5	0.00128	-0.0124	0.00266	-0.00411	-0.00387		42.5	-0.00141	0.000337	-0.00162	-0.00019
	42.6	0.00186	-0.00478	0.00193	-0.00431	-0.00407		42.6	-0.00136	-0.000348	-0.00201	-3.2e-05
	42.7	0.00216	-0.0131	0.00577	-0.00799	-0.00775		42.7	-0.00124	-0.000242	-0.00258	-0.00053
	42.8	0.00199	-0.00722	0.0159	-0.00053	-0.000295		42.8	-0.00116	0.000214	-0.00205	-0.00039
	42.9	0.00112	-0.00867	0.00301	-0.00078	-0.000545		42.9	-0.00098	-0.000275	-0.00242	-0.00016
	43	0.000644	0.000272	-0.00287	-0.00547	-0.00523		43	-0.000885	-0.000295	-0.00207	-0.00026
	43.1	0.00012	-0.000409	-0.00259	-0.00456	-0.00432		43.1	-0.000647	-0.000686	-0.00132	-0.0005
	43.2	-0.000876	-0.000229	0.00304	-0.00784	-0.0076		43.2	-0.0017	-0.000357	-0.00293	7.57e-05
	43.3	-0.000806	-0.00786	0.00501	-0.00731	-0.00707		43.3	-0.00189	0.000337	-0.00249	-0.00033
	43.4	-0.00108	-0.0138	0.00714	-0.00433	-0.00409		43.4	-0.00138	-6.74e-05	-0.0025	-0.00055
	43.5	0.00121	-0.00618	0.0017	-0.00355	-0.00331		43.5	-0.00146	-3.37e-05	-0.00231	-0.00041
	43.6	0.00258	-0.0019	0.0109	-0.00924	-0.009		43.6	-0.00176	-3.09e-05	-0.00142	-0.00049
	43.7	0.00327	0.00662	0.0142	-0.00842	-0.00818		43.7	-0.00134	0.000343	-0.00207	-0.00051
	43.8	0.0019	0.0017	-0.00377	-0.0139	-0.0137		43.8	-0.0015	0.000101	-0.00234	7.3e-05
	43.9	0.00115	0.00517	-0.0014	-0.00658	-0.00634		43.9	-0.00174	0.00048	-0.0016	-0.00015
	44	0.00141	0.00184	0.00892	-0.00905	-0.00881		44	-0.00145	-0.000183	-0.00166	-0.00022
	44.1	0.00152	0.00901	0.0087	-0.00644	-0.0062		44.1	-0.00122	-0.000174	-0.00252	-0.00034
	44.2	0.000316	-0.00567	0.0116	-0.00169	-0.00145		44.2	-0.00125	-0.000188	-0.00284	-0.00043
	44.3	0.000437	-0.0149	0.00098	-0.00766	-0.00742		44.3	-0.000434	-0.000216	-0.00267	-0.00108
	44.4	-0.000759	-0.0101	-0.000118	-0.00981	-0.00957		44.4	-0.000677	2.25e-05	-0.00238	-0.00063
	44.5	8.96e-05	-0.00401	0.000764	-0.00527	-0.00503		44.5	-0.00119	0.000329	-0.00205	-0.00053
	44.6	0.00207	-0.00813	0.0111	-0.00032	-8.5e-05		44.6	-0.000691	0.000101	-0.00295	-0.00057
	44.7	0.00228	-0.00235	0.00448	-0.00748	-0.00724		44.7	-0.00109	0.00027	-0.00226	-0.00028
	44.8	0.00188	0.000205	0.00315	-0.00285	-0.00261		44.8	-0.00113	0.000464	-0.00208	-0.00056
	44.9	0.00108	-0.000608	0.0017	-0.0101	-0.00986		44.9	-0.000778	0.000101	-0.00124	-0.00062
	45	0.000372	-0.00499	0.011	-0.00853	-0.00829		45	-0.000554	-0.000343	-0.00118	-0.00057
	45.1	0.000871	0.00084	0.00778	-0.00827	-0.00803		45.1	-0.000243	-1.12e-05	-0.00238	-0.00043
	45.2	0.00154	-0.00694	0.00487	-0.00647	-0.00623		45.2	6.83e-05	0	-0.00203	-0.00043
	45.3	0.00174	0.00111	0.00671	-0.00173	-0.00149		45.3	-0.000724	0.000315	-0.00224	-0.00055
	45.4	0.000722	-0.0127	0.0102	-0.0175	-0.0173		45.4	-0.00118	-0.000506	-0.00246	-0.0007
	45.5	0.00118	-0.0102	0.00596	-0.00491	-0.00467		45.5	-0.00152	5.62e-06	-0.00218	-0.00053
	45.6	0.00187	-0.0125	0.00827	-0.00841	-0.00817		45.6	-0.000882	-0.000197	-0.0027	-0.00044
	45.7	0.000507	-0.00947	0.00171	-0.0109	-0.0107		45.7	-0.00163	-0.00086	-0.00203	0.000287
	45.8	0.000683	-0.00323	0.00299	-0.00028	-4.5e-05		45.8	-0.00132	6.74e-05	-0.00196	0.000254
	45.9	0.00152	-0.0107	0.00858	-0.0095	-0.00926		45.9	-0.000937	-0.000596	-0.00237	-0.00065
	46	0.00214	0.00653	0.00274	0.00359	0.00382		46	-0.000948	-0.000531	-0.00205	-0.00061
	46.1	0.00141	-0.0077	0.00644	-0.0027	-0.00246		46.1	-0.00132	-0.000444	-0.00216	-0.00063
	46.2	0.000557	-0.0137	0.0126	-0.00903	-0.00879		46.2	-0.000874	-0.000806	-0.00203	-0.00054
	46.3	0.00213	-0.00766	0.00507	0.000793	0.00103		46.3	-0.00141	-0.000163	-0.00163	-0.0001
	46.4	0.00255	-0.00323	0.0182	-0.00269	-0.00245		46.4	-0.00201	8.71e-05	-0.00249	-0.00016
	46.5	0.00196	-0.00158	0.00813	-0.0109	-0.0107		46.5	-0.00178	0.00179	-0.00268	-0.0002
	46.6	0.00152	0.00486	0.00433	-0.00803	-0.00779		46.6	-0.00193	-0.000121	-0.00258	-0.00025
	46.7	-2.52e-05	0.00181	0.0199	-0.00136	-0.00112		46.7	-0.00135	-0.000149	-0.00267	-0.00058
	46.8	-0.000154	-0.00587	0.00474	-0.00464	-0.0044		46.8	-0.00152	-0.000239	-0.00229	-0.0006
	46.9	-0.000204	0.00264	0.00345	0.00182	0.00205		46.9	-0.00156	-0.000368	-0.00236	-0.00015
	47	0.00162	0.00642	0.0117	-0.00881	-0.00857		47	-0.0015	9.55e-05	-0.00271	-0.00025
	47.1	-0.000546	0.000684	0.002	0.00349	0.00372		47.1	-0.00103	5.06e-05	-0.00313	-0.00012
	47.2	0.00213	-0.000966	0.017	-0.00158	-0.00134		47.2	-0.00172	-0.000126	-0.00281	0.000392
	47.3	0.00347	-0.00105	0.00189	-0.00542	-0.00518		47.3	-0.00131	-0.000278	-0.00257	-0.00025
	47.4	0.00156	-0.0134	-0.00178	-0.00214	-0.0019		47.4	-0.00117	-0.00068	-0.00262	-0.00014
	47.5	0.00184	-0.000917	0.00206	-0.0115	-0.0113		47.5	-0.00148	-0.000531	-0.00278	-0.00056
	47.6	0.00248	-0.00914	0.0111	-0.012	-0.0118		47.6	-0.00162	-0.000267	-0.00224	0.000233
	47.7	0.00272	-0.00284	0.00387	-0.0125	-0.0123		47.7	-0.00174	0.000455	-0.00258	2.7e-06
	47.8	0.00222	-0.00477	0.000166	-0.00948	-0.00924		47.8	-0.00155	0.000261	-0.0022	-0.00035
	47.9	0.00286	-0.0124	-0.000619	-0.00639	-0.00615		47.9	-0.00187	-0.000275	-0.00262	9.73e-05
	48	0.00212	-0.00243	0.00461	-0.00823	-0.00799		48	-0.00145	-0.000157	-0.00267	-0.00066
	48.1	0.00215	-0.00131	0.00687	-0.00344	-0.0032		48.1	-0.00172	-3.93e-05	-0.0026	-0.00066
	48.2	0.00242	-0.00317	0.0122	-0.00665	-0.00641		48.2	-0.00154	4.78e-05	-0.00207	-0.00071
	48.3	0.00193	-0.0141	0.00335	-0.0022	-0.00196		48.3	-0.00126	8.99e-05	-0.0022	-0.00056
	48.4	0.00125	-0.0089	-0.00295	-0.00742	-0.00718		48.4	-0.0011	0.00011	-0.00241	-0.00069
	48.5	0.00217	-0.000141	0.0146	-0.00212	-0.00188		48.5	-0.00083	0.000236	-0.00243	-0.00036
	48.6	0.00171	0.0126	0.00402	-0.00936	-0.00912		48.6	-0.00177	-0.000351	-0.00163	-0.00044
	48.7	0.000686	0.0537	0.00629	-0.00923	-0.00899		48.7	-0.00165	-1.97e-05	-0.00217	-6.2e-05
	48.8	0.00054	0.0412	-0.00334	0.0143	0.0145		48.8	-0.00191	-8.71e-05	-0.00253	-0.00013
	48.9	0.000935	0.0342	-0.00317	0.0322	0.0324		48.9	-0.00124	0.000163	-0.00207	-0.00043
	49	0.000784	0.0188	-0.000731	0.0211	0.0213		49	-0.00122	-0.000343	-0.00245	-0.00054
	49.1	-0.000165	0.0176	-0.00515	0.0267	0.0269		49.1	-0.00111	-0.000205	-0.0022	0.000262
	49.2	-0.000476	0.0185	0.0016	0.0159	0.0161		49.2	-0.00185	2.53e-05	-0.00253	-0.00056
	49.3	0.000767	0.0155	0.0129	0.017	0.0172		49.3	-0.00162	0.000239	-0.00218	-0.00084
	49.4	0.0027	0.00692	0.00871	0.0151	0.0153		49.4	-0.00187	6.74e-05	-0.00221	-0.00075
	49.5	0.0169	0.0102	0.0153	0.013	0.0132		49.5	-0.00178	5.9e-05	-0.00244	-0.00014
	49.6	0.0385	0.00581	0.00351	0.00429	0.00452		49.6	-0.00122	-0.000188	-0.00274	0.0025
	49.7	0.0291	0.00739	-0.00207	0.00244	0.00267		49.7	0.00499	0.00157	-0.00225	0.0274
	49.8	0.0225	0.0139	0.0105	0.00324	0.00347		49.8	0.0153	0.0148	-0.00215	0.0749
	49.9	0.023	0.0518	0.0277	0.0225	0.0227		49.9	0.0156	0.0489	0.00636	0.0561
	50	0.0228	0.0745	0.0265	0.0641	0.0643		50	0.0178	0.0352	0.016	0.03
	50.1	0.0233	0.083	0.0218	0.0705	0.0707		50.1	0.0187	0.026	0.0163	0.024
	50.2	0.0163	0.0858	0.0213	0.0626	0.0628		50.2	0.0196	0.0222	0.0162	0.0234
	50.3	0.00762	0.0812	0.0218	0.0593	0.0595		50.3	0.02	0.0199	0.017	0.0179
	50.4	0.00445	0.123	0.0219	0.0533	0.0535		50.4	0.0184	0.015	0.0173	0.01
	50.5	0.00872	0.154	0.0205	0.0639	0.0641		50.5	0.0121	0.0062	0.017	0.00676
	50.6	0.0254	0.124	0.0184	0.0801	0.0803		50.6	0.00621	0.00759	0.017	0.00777
	50.7	0.0392	0.0925	0.0184	0.179	0.179		50.7	0.00382	0.0268	0.011	0.0165
	50.8	0.0489	0.14	0.0468	0.458	0.458		50.8	0.00873	0.0415	0.00725	0.0301
	50.9	0.0525	0.471	0.0773	1.01	1.01		50.9	0.0214	0.0428	0.00377	0.0388
	51	0.284	0.79	0.0735	0.54	0.54		51	0.0282	0.0401	0.00406	0.0414
	51.1	0.553	1.55	0.0751	0.426	0.426		51.1	0.0321	0.0354	0.0154	0.0412
	51.2	0.119	1.51	0.0701	0.461	0.461		51.2	0.0336	0.0708	0.0301	0.0387
	51.3	0.0775	1.3	0.442	0.847	0.847		51.3	0.0323	0.0842	0.0416	0.0412
	51.4	0.124	1.01	0.34	0.913	0.913		51.4	0.0368	0.0358	0.0444	0.105
	51.5	0.261	0.938	0.0902	0.89	0.89		51.5	0.0411	0.0418	0.0434	0.0579
	51.6	0.494	0.972	0.197	0.861	0.861		51.6	0.0396	0.071	0.146	0.0395
	51.7	0.901	1.06	0.205	0.853	0.853		51.7	0.0458	0.197	0.346	0.0369
	51.8	1.27	1.05	0.239	0.983	0.983		51.8	0.0792	0.289	0.0653	0.0552
	51.9	1.36	1.07	0.456	0.99	0.99		51.9	0.116	0.342	0.0445	0.239
	52	1.21	1.07	0.591	0.997	0.997		52	0.258	0.725	0.0453	0.328
	52.1	1.2	1.05	0.602	0.966	0.966		52.1	0.67	0.937	0.0608	0.561
	52.2	1.2	1.06	0.791	0.963	0.963		52.2	0.705	0.972	0.113	0.885
	52.3	1.04	1.03	0.95	0.988	0.988		52.3	0.804	1.01	0.396	1.12
	52.4	1.06	1.02	0.937	0.99	0.99		52.4	1.03	1.05	1.02	1
	52.5	1.07	1.02	0.859	0.972	0.972		52.5	0.943	1.05	0.878	0.947
	52.6	1.1	1	0.941	0.963	0.963		52.6	0.997	1.07	0.677	0.974
	52.7	1.1	0.992	0.94	0.951	0.951		52.7	1.05	1.08	0.829	1
	52.8	1.08	0.976	0.97	0.944	0.944		52.8	1.06	1.07	1.04	1.07
	52.9	1.09	0.959	0.983	0.924	0.924		52.9	1.09	1.06	1.08	1.05
	53	1.13	0.942	0.965	0.915	0.915		53	1.09	1.06	1.08	1.06
	53.1	1.14	0.926	0.943	0.903	0.903		53.1	1.07	1.05	1.08	1.07
	53.2	1.12	0.931	0.945	0.881	0.881		53.2	1.1	1.04	1.08	1.05
	53.3	1.04	0.916	0.923	0.869	0.869		53.3	1.11	1.04	1.08	1.04
	53.4	1.01	0.899	0.874	0.864	0.864		53.4	1.09	1.04	1.07	1.05
	53.5	1.01	0.899	0.878	0.857	0.857		53.5	1.05	1.03	1.07	1.06
	53.6	1.02	0.902	0.864	0.846	0.846		53.6	1.05	1.03	1.06	1.06
	53.7	1.01	0.883	0.843	0.844	0.844		53.7	1.04	1.03	1.09	1.06
	53.8	0.995	0.893	0.834	0.833	0.833		53.8	1.03	1.02	1.07	1.06
	53.9	0.989	0.892	0.819	0.822	0.822		53.9	1.04	1.02	1.05	1.06
	54	0.982	0.879	0.826	0.814	0.814		54	1.03	1.02	1.06	1.05
	54.1	0.974	0.869	0.81	0.806	0.806		54.1	1.04	1.02	1.05	1.06
	54.2	0.969	0.863	0.795	0.8	0.8		54.2	1.04	1.03	1.03	1.05
	54.3	0.958	0.845	0.788	0.795	0.795		54.3	1.03	1.03	1.03	1.05
	54.4	0.951	0.842	0.766	0.789	0.789		54.4	1.03	1.03	1.03	1.05
	54.5	0.945	0.837	0.773	0.784	0.784		54.5	1.04	1.02	1.04	1.05
	54.6	0.932	0.835	0.752	0.783	0.783		54.6	1.03	1.02	1.04	1.05
	54.7	0.929	0.829	0.748	0.771	0.771		54.7	1.03	1.02	1.04	1.05
	54.8	0.922	0.827	0.738	0.763	0.763		54.8	1.04	1.02	1.03	1.05
	54.9	0.917	0.82	0.747	0.756	0.756		54.9	1.03	1.02	1.03	1.05
	55	0.907	0.809	0.724	0.751	0.751		55	1.03	1.02	1.03	1.04
	55.1	0.9	0.818	0.73	0.75	0.75		55.1	1.03	1.02	1.03	1.05
	55.2	0.895	0.814	0.712	0.737	0.737		55.2	1.03	1.01	1.03	1.04
	55.3	0.884	0.814	0.713	0.728	0.728		55.3	1.02	1.02	1.03	1.05
	55.4	0.88	0.803	0.715	0.727	0.727		55.4	1.02	1.01	1.02	1.04
	55.5	0.876	0.79	0.694	0.725	0.725		55.5	1.02	1.01	1.03	1.04
	55.6	0.874	0.778	0.694	0.727	0.727		55.6	1.02	1.01	1.01	1.05
	55.7	0.865	0.79	0.686	0.707	0.707		55.7	1.03	1.01	1.02	1.05
	55.8	0.856	0.789	0.693	0.712	0.712		55.8	1.03	1	1.02	1.05
	55.9	0.851	0.773	0.672	0.701	0.701		55.9	1.03	1	1.02	1.05
	56	0.847	0.774	0.677	0.694	0.694		56	1.02	1	1.02	1.04
	56.1	0.843	0.763	0.673	0.696	0.696		56.1	1.02	1	1.02	1.04
	56.2	0.833	0.766	0.661	0.69	0.69		56.2	1.02	0.999	1.02	1.04
	56.3	0.83	0.749	0.661	0.683	0.683		56.3	1.02	1	1.02	1.04
	56.4	0.825	0.744	0.649	0.675	0.675		56.4	1.01	0.997	1.02	1.04
	56.5	0.819	0.754	0.638	0.68	0.68		56.5	1.02	1	1.02	1.05
	56.6	0.817	0.748	0.642	0.669	0.669		56.6	1.02	1.01	1.02	1.05
	56.7	0.814	0.744	0.639	0.675	0.675		56.7	1.02	1	1.02	1.04
	56.8	0.808	0.735	0.634	0.669	0.669		56.8	1.02	1	1.02	1.04
	56.9	0.798	0.73	0.625	0.657	0.657		56.9	1.01	1	1.02	1.04
	57	0.796	0.735	0.627	0.657	0.657		57	1.02	0.994	1.02	1.04
	57.1	0.79	0.739	0.621	0.651	0.651		57.1	1.01	0.997	1.02	1.04
	57.2	0.788	0.725	0.609	0.656	0.656		57.2	1.01	1	1.01	1.03
	57.3	0.784	0.725	0.603	0.649	0.649		57.3	1.01	0.995	1.01	1.04
	57.4	0.78	0.719	0.598	0.638	0.638		57.4	1.01	0.993	1.01	1.04
	57.5	0.777	0.718	0.608	0.632	0.632		57.5	1.01	0.998	1.01	1.03
	57.6	0.772	0.708	0.596	0.629	0.629		57.6	1.01	0.992	1.01	1.03
	57.7	0.77	0.719	0.601	0.627	0.627		57.7	1.01	0.994	1.01	1.03
	57.8	0.763	0.704	0.598	0.621	0.621		57.8	1.01	0.994	1.01	1.03
	57.9	0.762	0.695	0.572	0.626	0.626		57.9	1.01	0.998	1	1.03
	58	0.754	0.697	0.579	0.626	0.626		58	1.01	0.995	1	1.03
	58.1	0.75	0.689	0.587	0.621	0.621		58.1	1	0.993	1	1.03
	58.2	0.749	0.691	0.578	0.619	0.619		58.2	1	0.993	1	1.03
	58.3	0.742	0.692	0.572	0.611	0.611		58.3	1	0.99	1	1.03
	58.4	0.741	0.693	0.571	0.614	0.614		58.4	1.01	0.988	1	1.03
	58.5	0.738	0.688	0.568	0.609	0.609		58.5	1	0.984	1	1.03
	58.6	0.738	0.679	0.573	0.604	0.604		58.6	1	0.985	1.01	1.03
	58.7	0.734	0.685	0.557	0.596	0.596		58.7	1	0.983	1	1.02
	58.8	0.731	0.676	0.557	0.59	0.59		58.8	1	0.979	1	1.02
	58.9	0.727	0.675	0.552	0.594	0.594		58.9	1	0.98	0.995	1.02
	59	0.722	0.678	0.554	0.597	0.597		59	1.01	0.983	0.995	1.02
	59.1	0.72	0.664	0.554	0.589	0.589		59.1	1.01	0.983	0.998	1.03
	59.2	0.715	0.661	0.538	0.589	0.589		59.2	1.01	0.983	0.998	1.02
	59.3	0.712	0.653	0.537	0.58	0.58		59.3	1.01	0.983	0.997	1.02
	59.4	0.713	0.663	0.537	0.581	0.581		59.4	1	0.981	0.998	1.03
	59.5	0.71	0.662	0.536	0.582	0.582		59.5	1	0.981	0.999	1.02
	59.6	0.704	0.661	0.537	0.576	0.576		59.6	1	0.981	0.993	1.02
	59.7	0.702	0.659	0.54	0.571	0.571		59.7	0.994	0.979	0.997	1.02
	59.8	0.698	0.645	0.524	0.574	0.574		59.8	0.996	0.979	0.997	1.02
	59.9	0.694	0.653	0.522	0.574	0.574		59.9	0.996	0.976	0.993	1.02
	60	0.694	0.643	0.525	0.566	0.566		60	1	0.978	0.993	1.02
	60.1	0.692	0.645	0.527	0.561	0.561		60.1	0.997	0.977	0.991	1.02
	60.2	0.685	0.649	0.523	0.57	0.57		60.2	0.996	0.978	0.989	1.02
	60.3	0.685	0.647	0.516	0.56	0.56		60.3	0.996	0.973	0.987	1.02
	60.4	0.682	0.644	0.527	0.557	0.557		60.4	0.993	0.975	0.986	1.02
	60.5	0.681	0.639	0.51	0.551	0.551		60.5	1	0.972	0.99	1.02
	60.6	0.676	0.633	0.507	0.561	0.561		60.6	0.999	0.972	0.985	1.01
	60.7	0.675	0.634	0.506	0.55	0.55		60.7	0.991	0.976	0.982	1.01
	60.8	0.675	0.64	0.507	0.548	0.548		60.8	0.993	0.975	0.985	1.01
	60.9	0.672	0.631	0.499	0.544	0.544		60.9	0.99	0.974	0.982	1.01
	61	0.666	0.626	0.494	0.548	0.548		61	0.99	0.969	0.984	1.01
	61.1	0.665	0.617	0.494	0.542	0.542		61.1	0.987	0.971	0.987	1
	61.2	0.664	0.612	0.497	0.544	0.544		61.2	0.991	0.97	0.983	1.01
	61.3	0.662	0.62	0.494	0.542	0.542		61.3	0.99	0.967	0.983	1.01
	61.4	0.659	0.613	0.498	0.544	0.544		61.4	0.988	0.963	0.982	1
	61.5	0.657	0.607	0.494	0.536	0.536		61.5	0.987	0.964	0.975	1
	61.6	0.654	0.613	0.49	0.533	0.533		61.6	0.988	0.966	0.977	1
	61.7	0.65	0.614	0.483	0.527	0.527		61.7	0.992	0.958	0.979	1.01
	61.8	0.648	0.608	0.481	0.526	0.526		61.8	0.986	0.961	0.978	1.01
	61.9	0.646	0.604	0.484	0.522	0.522		61.9	0.984	0.963	0.98	1.01
	62	0.645	0.601	0.477	0.529	0.529		62	0.985	0.963	0.975	1.01
	62.1	0.641	0.602	0.488	0.525	0.525		62.1	0.988	0.962	0.976	1.01
	62.2	0.639	0.597	0.489	0.52	0.52		62.2	0.989	0.96	0.975	1.01
	62.3	0.635	0.596	0.477	0.524	0.524		62.3	0.986	0.961	0.972	1
	62.4	0.636	0.596	0.482	0.521	0.521		62.4	0.985	0.962	0.97	1
	62.5	0.639	0.6	0.475	0.523	0.523		62.5	0.982	0.956	0.973	1
	62.6	0.638	0.593	0.472	0.515	0.515		62.6	0.983	0.953	0.971	1
	62.7	0.633	0.586	0.469	0.516	0.516		62.7	0.984	0.954	0.972	1.01
	62.8	0.629	0.58	0.467	0.507	0.507		62.8	0.987	0.957	0.976	1
	62.9	0.629	0.585	0.462	0.516	0.516		62.9	0.987	0.957	0.969	1
	63	0.626	0.591	0.469	0.511	0.511		63	0.985	0.953	0.966	0.999
	63.1	0.624	0.584	0.468	0.512	0.512		63.1	0.983	0.954	0.969	1
	63.2	0.622	0.582	0.458	0.504	0.504		63.2	0.985	0.955	0.971	1
	63.3	0.617	0.585	0.465	0.514	0.514		63.3	0.979	0.954	0.968	0.994
	63.4	0.615	0.58	0.462	0.505	0.505		63.4	0.973	0.951	0.969	0.994
	63.5	0.617	0.594	0.454	0.501	0.501		63.5	0.972	0.953	0.965	0.997
	63.6	0.618	0.579	0.456	0.496	0.496		63.6	0.976	0.951	0.966	0.994
	63.7	0.616	0.57	0.457	0.494	0.494		63.7	0.977	0.951	0.966	0.998
	63.8	0.614	0.569	0.456	0.497	0.497		63.8	0.979	0.949	0.963	0.996
	63.9	0.614	0.575	0.445	0.493	0.493		63.9	0.985	0.948	0.96	1
	64	0.61	0.57	0.44	0.492	0.492		64	0.981	0.947	0.961	1
	64.1	0.61	0.573	0.434	0.491	0.491		64.1	0.978	0.949	0.964	0.998
	64.2	0.606	0.574	0.446	0.489	0.489		64.2	0.975	0.946	0.962	0.996
	64.3	0.605	0.564	0.439	0.493	0.493		64.3	0.975	0.942	0.962	0.994
	64.4	0.602	0.56	0.45	0.491	0.491		64.4	0.976	0.947	0.959	0.993
	64.5	0.599	0.578	0.45	0.485	0.485		64.5	0.972	0.959	0.959	0.993
	64.6	0.599	0.571	0.446	0.484	0.484		64.6	0.971	0.957	0.958	0.991
	64.7	0.598	0.572	0.439	0.484	0.484		64.7	0.97	0.953	0.959	0.99
	64.8	0.595	0.564	0.435	0.483	0.483		64.8	0.969	0.947	0.959	0.993
	64.9	0.596	0.558	0.435	0.488	0.488		64.9	0.968	0.937	0.954	0.988
	65	0.59	0.554	0.436	0.477	0.477		65	0.968	0.94	0.955	0.994
	65.1	0.594	0.553	0.429	0.482	0.482		65.1	0.966	0.939	0.955	0.99
	65.2	0.59	0.548	0.429	0.473	0.473		65.2	0.968	0.938	0.954	0.988
	65.3	0.59	0.55	0.425	0.477	0.477		65.3	0.964	0.941	0.956	0.99
	65.4	0.588	0.546	0.428	0.478	0.478		65.4	0.965	0.933	0.956	0.988
	65.5	0.586	0.546	0.422	0.476	0.476		65.5	0.965	0.937	0.953	0.989
	65.6	0.584	0.554	0.425	0.47	0.47		65.6	0.968	0.936	0.952	0.99
	65.7	0.585	0.55	0.418	0.467	0.467		65.7	0.966	0.937	0.951	0.99
	65.8	0.583	0.554	0.419	0.477	0.477		65.8	0.962	0.938	0.947	0.985
	65.9	0.582	0.544	0.42	0.474	0.474		65.9	0.963	0.936	0.944	0.982
	66	0.58	0.547	0.422	0.474	0.474		66	0.964	0.936	0.946	0.981
	66.1	0.58	0.537	0.423	0.474	0.474		66.1	0.966	0.936	0.945	0.979
	66.2	0.575	0.538	0.415	0.465	0.465		66.2	0.967	0.94	0.946	0.98
	66.3	0.577	0.539	0.422	0.464	0.464		66.3	0.969	0.935	0.942	0.986
	66.4	0.578	0.531	0.421	0.468	0.468		66.4	0.962	0.935	0.94	0.985
	66.5	0.577	0.544	0.412	0.463	0.463		66.5	0.958	0.933	0.942	0.989
	66.6	0.574	0.529	0.408	0.47	0.47		66.6	0.957	0.931	0.941	0.983
	66.7	0.572	0.533	0.408	0.453	0.453		66.7	0.958	0.928	0.943	0.981
	66.8	0.567	0.529	0.41	0.46	0.46		66.8	0.954	0.93	0.94	0.975
	66.9	0.569	0.522	0.405	0.463	0.463		66.9	0.957	0.926	0.938	0.974
	67	0.568	0.529	0.416	0.466	0.466		67	0.957	0.927	0.939	0.975
	67.1	0.57	0.523	0.413	0.465	0.465		67.1	0.957	0.922	0.938	0.974
	67.2	0.568	0.53	0.404	0.453	0.453		67.2	0.958	0.92	0.94	0.974
	67.3	0.568	0.523	0.401	0.448	0.448		67.3	0.957	0.925	0.941	0.977
	67.4	0.563	0.517	0.397	0.447	0.447		67.4	0.956	0.922	0.938	0.977
	67.5	0.563	0.52	0.404	0.448	0.448		67.5	0.952	0.924	0.936	0.975
	67.6	0.564	0.515	0.409	0.453	0.453		67.6	0.957	0.926	0.938	0.969
	67.7	0.563	0.517	0.41	0.451	0.451		67.7	0.953	0.926	0.938	0.972
	67.8	0.56	0.521	0.402	0.446	0.446		67.8	0.956	0.924	0.933	0.97
	67.9	0.559	0.518	0.404	0.445	0.445		67.9	0.95	0.92	0.931	0.972
	68	0.559	0.512	0.396	0.443	0.443		68	0.951	0.918	0.93	0.97
	68.1	0.558	0.516	0.4	0.449	0.449		68.1	0.951	0.916	0.933	0.971
	68.2	0.552	0.516	0.401	0.446	0.446		68.2	0.947	0.914	0.93	0.973
	68.3	0.555	0.515	0.404	0.446	0.446		68.3	0.948	0.915	0.931	0.969
	68.4	0.555	0.514	0.404	0.438	0.438		68.4	0.949	0.914	0.931	0.969
	68.5	0.551	0.515	0.39	0.437	0.437		68.5	0.946	0.911	0.931	0.97
	68.6	0.552	0.504	0.39	0.434	0.434		68.6	0.945	0.915	0.929	0.968
	68.7	0.548	0.512	0.392	0.434	0.434		68.7	0.945	0.912	0.931	0.966
	68.8	0.549	0.5	0.394	0.437	0.437		68.8	0.945	0.915	0.923	0.966
	68.9	0.545	0.512	0.392	0.429	0.429		68.9	0.945	0.914	0.927	0.964
	69	0.546	0.517	0.388	0.438	0.438		69	0.947	0.915	0.925	0.961
	69.1	0.547	0.513	0.39	0.432	0.432		69.1	0.946	0.908	0.929	0.963
	69.2	0.546	0.518	0.397	0.432	0.432		69.2	0.947	0.91	0.928	0.964
	69.3	0.545	0.498	0.382	0.428	0.428		69.3	0.945	0.913	0.924	0.966
	69.4	0.547	0.499	0.381	0.431	0.431		69.4	0.946	0.908	0.922	0.968
	69.5	0.543	0.495	0.385	0.44	0.44		69.5	0.943	0.908	0.921	0.966
	69.6	0.542	0.504	0.385	0.438	0.438		69.6	0.944	0.908	0.924	0.961
	69.7	0.542	0.501	0.386	0.436	0.436		69.7	0.943	0.909	0.921	0.959
	69.8	0.542	0.5	0.385	0.429	0.429		69.8	0.947	0.905	0.92	0.958
	69.9	0.543	0.5	0.383	0.423	0.423		69.9	0.941	0.902	0.922	0.961
	70	0.54	0.5	0.378	0.427	0.427		70	0.943	0.906	0.917	0.964
	70.1	0.537	0.497	0.376	0.42	0.42		70.1	0.942	0.905	0.918	0.961
	70.2	0.538	0.504	0.377	0.428	0.428		70.2	0.941	0.9	0.915	0.96
	70.3	0.536	0.491	0.376	0.428	0.428		70.3	0.939	0.903	0.913	0.956
	70.4	0.537	0.496	0.375	0.425	0.425		70.4	0.936	0.896	0.915	0.958
	70.5	0.537	0.492	0.389	0.424	0.424		70.5	0.939	0.902	0.915	0.957
	70.6	0.54	0.49	0.376	0.425	0.425		70.6	0.939	0.906	0.916	0.958
	70.7	0.536	0.495	0.376	0.422	0.422		70.7	0.941	0.903	0.915	0.96
	70.8	0.536	0.488	0.367	0.419	0.419		70.8	0.938	0.905	0.916	0.956
	70.9	0.535	0.495	0.359	0.414	0.414		70.9	0.937	0.903	0.916	0.954
	71	0.534	0.489	0.366	0.417	0.417		71	0.935	0.9	0.915	0.951
	71.1	0.533	0.49	0.37	0.411	0.411		71.1	0.94	0.899	0.911	0.951
	71.2	0.531	0.489	0.372	0.417	0.417		71.2	0.941	0.898	0.911	0.952
	71.3	0.53	0.485	0.381	0.414	0.414		71.3	0.939	0.896	0.909	0.95
	71.4	0.531	0.483	0.372	0.414	0.414		71.4	0.934	0.901	0.914	0.949
	71.5	0.529	0.478	0.372	0.418	0.418		71.5	0.932	0.9	0.911	0.952
	71.6	0.525	0.479	0.369	0.414	0.414		71.6	0.932	0.898	0.912	0.951
	71.7	0.529	0.495	0.37	0.405	0.405		71.7	0.932	0.897	0.912	0.951
	71.8	0.526	0.473	0.362	0.407	0.407		71.8	0.932	0.898	0.91	0.955
	71.9	0.528	0.472	0.362	0.405	0.405		71.9	0.933	0.895	0.911	0.951
	72	0.525	0.483	0.374	0.409	0.409		72	0.934	0.89	0.912	0.948
	72.1	0.529	0.478	0.365	0.413	0.413		72.1	0.935	0.891	0.902	0.948
	72.2	0.525	0.478	0.368	0.415	0.415		72.2	0.934	0.891	0.905	0.948
	72.3	0.523	0.474	0.363	0.408	0.408		72.3	0.936	0.888	0.903	0.946
	72.4	0.522	0.478	0.366	0.408	0.408		72.4	0.935	0.891	0.902	0.944
	72.5	0.525	0.474	0.369	0.397	0.397		72.5	0.929	0.89	0.901	0.946
	72.6	0.525	0.476	0.368	0.413	0.413		72.6	0.927	0.886	0.903	0.946
	72.7	0.523	0.482	0.352	0.41	0.41		72.7	0.925	0.889	0.906	0.949
	72.8	0.521	0.485	0.36	0.411	0.411		72.8	0.927	0.887	0.9	0.947
	72.9	0.521	0.476	0.37	0.408	0.408		72.9	0.932	0.884	0.901	0.945
	73	0.518	0.474	0.354	0.407	0.407		73	0.932	0.881	0.898	0.944
	73.1	0.518	0.476	0.357	0.394	0.394		73.1	0.93	0.88	0.897	0.945
	73.2	0.516	0.474	0.35	0.399	0.399		73.2	0.929	0.883	0.899	0.944
	73.3	0.518	0.474	0.353	0.403	0.403		73.3	0.93	0.881	0.901	0.942
	73.4	0.515	0.467	0.354	0.398	0.398		73.4	0.927	0.881	0.902	0.939
	73.5	0.516	0.466	0.353	0.404	0.404		73.5	0.924	0.876	0.902	0.94
	73.6	0.513	0.473	0.355	0.401	0.401		73.6	0.922	0.879	0.9	0.94
	73.7	0.514	0.465	0.361	0.411	0.411		73.7	0.921	0.883	0.897	0.94
	73.8	0.516	0.474	0.356	0.408	0.408		73.8	0.925	0.879	0.893	0.942
	73.9	0.515	0.469	0.367	0.402	0.402		73.9	0.924	0.878	0.894	0.943
	74	0.514	0.465	0.349	0.39	0.39		74	0.923	0.879	0.895	0.94
	74.1	0.511	0.463	0.352	0.398	0.398		74.1	0.924	0.879	0.891	0.938
	74.2	0.512	0.467	0.354	0.395	0.395		74.2	0.922	0.881	0.892	0.935
	74.3	0.512	0.46	0.348	0.392	0.392		74.3	0.921	0.88	0.894	0.935
	74.4	0.513	0.463	0.34	0.394	0.394		74.4	0.922	0.877	0.89	0.932
	74.5	0.511	0.465	0.345	0.395	0.395		74.5	0.92	0.879	0.895	0.934
	74.6	0.51	0.459	0.347	0.39	0.39		74.6	0.92	0.881	0.894	0.931
	74.7	0.512	0.459	0.345	0.392	0.392		74.7	0.921	0.878	0.888	0.935
	74.8	0.508	0.456	0.357	0.398	0.398		74.8	0.92	0.876	0.888	0.937
	74.9	0.51	0.462	0.356	0.392	0.392		74.9	0.918	0.874	0.887	0.937
	75	0.509	0.462	0.347	0.388	0.388		75	0.917	0.875	0.889	0.936
	75.1	0.507	0.459	0.346	0.396	0.396		75.1	0.917	0.873	0.889	0.933
	75.2	0.509	0.464	0.339	0.384	0.384		75.2	0.918	0.871	0.893	0.932
	75.3	0.508	0.455	0.342	0.389	0.389		75.3	0.92	0.871	0.896	0.931
	75.4	0.506	0.456	0.352	0.391	0.391		75.4	0.919	0.87	0.892	0.932
	75.5	0.507	0.456	0.338	0.385	0.385		75.5	0.919	0.871	0.887	0.932
	75.6	0.504	0.444	0.349	0.379	0.379		75.6	0.918	0.869	0.887	0.929
	75.7	0.505	0.453	0.342	0.379	0.379		75.7	0.92	0.865	0.883	0.931
	75.8	0.505	0.452	0.339	0.383	0.383		75.8	0.918	0.866	0.884	0.934
	75.9	0.502	0.453	0.34	0.387	0.387		75.9	0.914	0.869	0.883	0.93
	76	0.502	0.45	0.339	0.394	0.394		76	0.913	0.866	0.88	0.93
	76.1	0.5	0.449	0.339	0.392	0.392		76.1	0.913	0.865	0.88	0.927
	76.2	0.501	0.44	0.346	0.389	0.389		76.2	0.909	0.866	0.882	0.927
	76.3	0.505	0.443	0.348	0.386	0.386		76.3	0.912	0.863	0.881	0.928
	76.4	0.5	0.45	0.33	0.384	0.384		76.4	0.912	0.861	0.884	0.927
	76.5	0.502	0.449	0.333	0.389	0.389		76.5	0.911	0.867	0.882	0.931
	76.6	0.501	0.444	0.335	0.383	0.383		76.6	0.911	0.866	0.878	0.93
	76.7	0.501	0.449	0.332	0.374	0.374		76.7	0.91	0.861	0.876	0.926
	76.8	0.502	0.441	0.339	0.375	0.375		76.8	0.91	0.863	0.876	0.923
	76.9	0.501	0.436	0.334	0.379	0.379		76.9	0.908	0.864	0.878	0.927
	77	0.499	0.441	0.334	0.378	0.378		77	0.909	0.862	0.88	0.925
	77.1	0.498	0.439	0.33	0.377	0.377		77.1	0.909	0.859	0.875	0.923
	77.2	0.501	0.444	0.334	0.372	0.372		77.2	0.908	0.857	0.879	0.922
	77.3	0.498	0.435	0.337	0.377	0.377		77.3	0.904	0.857	0.875	0.924
	77.4	0.5	0.448	0.338	0.374	0.374		77.4	0.909	0.855	0.874	0.925
	77.5	0.496	0.448	0.336	0.372	0.372		77.5	0.91	0.853	0.873	0.93
	77.6	0.497	0.441	0.329	0.379	0.379		77.6	0.911	0.852	0.874	0.923
	77.7	0.498	0.443	0.331	0.377	0.377		77.7	0.909	0.851	0.876	0.92
	77.8	0.5	0.437	0.329	0.377	0.377		77.8	0.906	0.855	0.874	0.92
	77.9	0.497	0.433	0.323	0.377	0.377		77.9	0.906	0.854	0.869	0.918
	78	0.492	0.44	0.332	0.374	0.374		78	0.903	0.854	0.87	0.922
	78.1	0.494	0.442	0.345	0.364	0.364		78.1	0.905	0.852	0.866	0.92
	78.2	0.496	0.448	0.333	0.376	0.376		78.2	0.906	0.851	0.867	0.917
	78.3	0.495	0.435	0.325	0.371	0.371		78.3	0.904	0.85	0.863	0.914
	78.4	0.495	0.435	0.331	0.372	0.372		78.4	0.903	0.849	0.865	0.913
	78.5	0.496	0.43	0.332	0.371	0.371		78.5	0.901	0.85	0.867	0.912
	78.6	0.494	0.439	0.331	0.366	0.366		78.6	0.898	0.85	0.865	0.912
	78.7	0.491	0.438	0.33	0.368	0.368		78.7	0.897	0.849	0.864	0.912
	78.8	0.491	0.434	0.322	0.372	0.372		78.8	0.894	0.848	0.869	0.914
	78.9	0.495	0.431	0.33	0.368	0.368		78.9	0.9	0.844	0.865	0.915
	79	0.489	0.425	0.319	0.368	0.368		79	0.899	0.851	0.867	0.914
	79.1	0.487	0.432	0.324	0.368	0.368		79.1	0.903	0.849	0.867	0.918
	79.2	0.489	0.438	0.334	0.365	0.365		79.2	0.9	0.849	0.865	0.915
	79.3	0.491	0.434	0.332	0.364	0.364		79.3	0.897	0.847	0.859	0.916
	79.4	0.488	0.44	0.324	0.367	0.367		79.4	0.9	0.843	0.862	0.914
	79.5	0.486	0.432	0.323	0.373	0.373		79.5	0.9	0.845	0.862	0.91
	79.6	0.489	0.426	0.327	0.364	0.364		79.6	0.896	0.847	0.86	0.907
	79.7	0.489	0.432	0.318	0.363	0.363		79.7	0.895	0.844	0.859	0.91
	79.8	0.491	0.419	0.325	0.367	0.367		79.8	0.896	0.842	0.859	0.909
	79.9	0.489	0.429	0.319	0.375	0.375		79.9	0.898	0.843	0.859	0.907
	80	0.488	0.431	0.327	0.371	0.371		80	0.893	0.843	0.857	0.913
	80.1	0.486	0.421	0.31	0.362	0.362		80.1	0.893	0.84	0.859	0.909
	80.2	0.486	0.427	0.313	0.372	0.372		80.2	0.895	0.841	0.861	0.908
	80.3	0.486	0.415	0.312	0.365	0.365		80.3	0.893	0.842	0.859	0.91
	80.4	0.485	0.412	0.314	0.363	0.363		80.4	0.893	0.842	0.856	0.911
	80.5	0.487	0.417	0.312	0.365	0.365		80.5	0.897	0.843	0.854	0.915
	80.6	0.487	0.418	0.317	0.367	0.367		80.6	0.897	0.838	0.856	0.91
	80.7	0.489	0.421	0.317	0.362	0.362		80.7	0.893	0.838	0.853	0.909
	80.8	0.486	0.429	0.314	0.366	0.366		80.8	0.892	0.841	0.856	0.91
	80.9	0.487	0.43	0.321	0.359	0.359		80.9	0.894	0.842	0.85	0.908
	81	0.484	0.424	0.326	0.359	0.359		81	0.893	0.843	0.854	0.906
	81.1	0.485	0.423	0.316	0.354	0.354		81.1	0.889	0.841	0.852	0.904
	81.2	0.486	0.425	0.309	0.363	0.363		81.2	0.89	0.836	0.852	0.903
	81.3	0.486	0.426	0.318	0.362	0.362		81.3	0.891	0.833	0.849	0.902
	81.4	0.485	0.425	0.308	0.349	0.349		81.4	0.889	0.835	0.851	0.902
	81.5	0.488	0.416	0.315	0.358	0.358		81.5	0.887	0.832	0.852	0.899
	81.6	0.487	0.415	0.319	0.363	0.363		81.6	0.889	0.834	0.854	0.9
	81.7	0.486	0.413	0.314	0.359	0.359		81.7	0.891	0.83	0.852	0.897
	81.8	0.487	0.425	0.312	0.357	0.357		81.8	0.89	0.83	0.849	0.896
	81.9	0.484	0.424	0.312	0.355	0.355		81.9	0.884	0.831	0.85	0.901
	82	0.485	0.417	0.308	0.355	0.355		82	0.888	0.831	0.845	0.897
	82.1	0.483	0.417	0.309	0.351	0.351		82.1	0.885	0.834	0.846	0.894
	82.2	0.483	0.415	0.306	0.353	0.353		82.2	0.882	0.835	0.844	0.895
	82.3	0.481	0.425	0.318	0.356	0.356		82.3	0.88	0.833	0.844	0.896
	82.4	0.48	0.413	0.317	0.353	0.353		82.4	0.875	0.83	0.844	0.898
	82.5	0.483	0.411	0.311	0.358	0.358		82.5	0.881	0.83	0.84	0.899
	82.6	0.483	0.415	0.301	0.345	0.345		82.6	0.88	0.829	0.842	0.894
	82.7	0.48	0.417	0.309	0.35	0.35		82.7	0.884	0.826	0.844	0.895
	82.8	0.481	0.417	0.308	0.347	0.347		82.8	0.883	0.823	0.842	0.893
	82.9	0.479	0.426	0.319	0.354	0.354		82.9	0.884	0.824	0.842	0.893
	83	0.477	0.415	0.309	0.361	0.361		83	0.884	0.824	0.843	0.89
	83.1	0.478	0.415	0.314	0.358	0.358		83.1	0.882	0.827	0.84	0.89
	83.2	0.478	0.42	0.32	0.358	0.358		83.2	0.881	0.825	0.838	0.895
	83.3	0.477	0.426	0.309	0.351	0.351		83.3	0.881	0.821	0.836	0.891
	83.4	0.482	0.411	0.306	0.345	0.345		83.4	0.878	0.822	0.835	0.888
	83.5	0.475	0.413	0.308	0.343	0.343		83.5	0.878	0.822	0.836	0.889
	83.6	0.475	0.417	0.309	0.344	0.344		83.6	0.875	0.826	0.834	0.889
	83.7	0.48	0.41	0.31	0.347	0.347		83.7	0.877	0.823	0.837	0.892
	83.8	0.477	0.411	0.315	0.347	0.347		83.8	0.881	0.823	0.836	0.89
	83.9	0.477	0.413	0.315	0.344	0.344		83.9	0.881	0.821	0.834	0.889
	84	0.476	0.399	0.31	0.349	0.349		84	0.876	0.82	0.831	0.881
	84.1	0.477	0.412	0.31	0.347	0.347		84.1	0.879	0.821	0.832	0.887
	84.2	0.473	0.396	0.303	0.343	0.343		84.2	0.876	0.819	0.831	0.884
	84.3	0.477	0.402	0.296	0.341	0.341		84.3	0.875	0.816	0.832	0.884
	84.4	0.474	0.407	0.31	0.345	0.345		84.4	0.872	0.816	0.83	0.889
	84.5	0.476	0.4	0.301	0.346	0.346		84.5	0.872	0.816	0.83	0.89
	84.6	0.473	0.405	0.304	0.35	0.35		84.6	0.874	0.818	0.831	0.885
	84.7	0.474	0.4	0.307	0.339	0.339		84.7	0.871	0.816	0.835	0.888
	84.8	0.473	0.399	0.298	0.339	0.339		84.8	0.873	0.817	0.831	0.884
	84.9	0.471	0.401	0.296	0.342	0.342		84.9	0.874	0.817	0.83	0.885
	85	0.472	0.4	0.3	0.338	0.338		85	0.874	0.816	0.829	0.881
	85.1	0.471	0.404	0.297	0.339	0.339		85.1	0.876	0.816	0.83	0.882
	85.2	0.476	0.408	0.304	0.337	0.337		85.2	0.873	0.814	0.831	0.879
	85.3	0.474	0.405	0.311	0.342	0.342		85.3	0.873	0.814	0.833	0.881
	85.4	0.471	0.399	0.3	0.337	0.337		85.4	0.872	0.811	0.83	0.883
	85.5	0.472	0.399	0.301	0.338	0.338		85.5	0.872	0.813	0.829	0.884
	85.6	0.473	0.401	0.294	0.34	0.34		85.6	0.871	0.809	0.825	0.882
	85.7	0.473	0.403	0.301	0.342	0.342		85.7	0.873	0.81	0.823	0.881
	85.8	0.47	0.408	0.299	0.338	0.338		85.8	0.87	0.805	0.82	0.88
	85.9	0.471	0.406	0.306	0.348	0.348		85.9	0.866	0.804	0.822	0.878
	86	0.473	0.404	0.301	0.338	0.338		86	0.867	0.808	0.821	0.88
	86.1	0.47	0.399	0.302	0.339	0.339		86.1	0.868	0.807	0.825	0.88
	86.2	0.471	0.401	0.291	0.344	0.344		86.2	0.869	0.809	0.823	0.877
	86.3	0.47	0.398	0.291	0.345	0.345		86.3	0.864	0.812	0.826	0.879
	86.4	0.473	0.402	0.299	0.344	0.344		86.4	0.866	0.809	0.822	0.878
	86.5	0.472	0.414	0.294	0.349	0.349		86.5	0.866	0.809	0.823	0.876
	86.6	0.472	0.412	0.296	0.348	0.348		86.6	0.863	0.808	0.816	0.878
	86.7	0.47	0.406	0.303	0.343	0.343		86.7	0.864	0.807	0.819	0.875
	86.8	0.472	0.4	0.296	0.337	0.337		86.8	0.862	0.806	0.817	0.874
	86.9	0.471	0.402	0.3	0.332	0.332		86.9	0.864	0.803	0.817	0.876
	87	0.47	0.401	0.296	0.332	0.332		87	0.867	0.8	0.815	0.873
	87.1	0.468	0.405	0.293	0.332	0.332		87.1	0.865	0.8	0.815	0.87
	87.2	0.468	0.403	0.292	0.336	0.336		87.2	0.865	0.801	0.816	0.868
	87.3	0.471	0.387	0.288	0.333	0.333		87.3	0.866	0.804	0.811	0.872
	87.4	0.471	0.389	0.29	0.331	0.331		87.4	0.869	0.803	0.815	0.872
	87.5	0.469	0.392	0.296	0.331	0.331		87.5	0.866	0.795	0.819	0.871
	87.6	0.467	0.393	0.293	0.33	0.33		87.6	0.861	0.798	0.815	0.871
	87.7	0.467	0.384	0.29	0.342	0.342		87.7	0.86	0.798	0.81	0.874
	87.8	0.469	0.383	0.294	0.333	0.333		87.8	0.858	0.798	0.814	0.873
	87.9	0.468	0.384	0.293	0.334	0.334		87.9	0.861	0.8	0.81	0.868
	88	0.47	0.382	0.302	0.341	0.341		88	0.864	0.799	0.815	0.871
	88.1	0.47	0.387	0.3	0.337	0.337		88.1	0.861	0.799	0.811	0.864
	88.2	0.469	0.379	0.292	0.333	0.333		88.2	0.862	0.801	0.809	0.868
	88.3	0.469	0.387	0.294	0.328	0.328		88.3	0.861	0.797	0.808	0.866
	88.4	0.468	0.398	0.295	0.33	0.33		88.4	0.857	0.797	0.81	0.868
	88.5	0.466	0.385	0.288	0.328	0.328		88.5	0.855	0.797	0.811	0.863
	88.6	0.465	0.395	0.289	0.329	0.329		88.6	0.854	0.794	0.812	0.865
	88.7	0.466	0.397	0.288	0.328	0.328		88.7	0.856	0.793	0.807	0.863
	88.8	0.467	0.396	0.299	0.328	0.328		88.8	0.855	0.793	0.808	0.866
	88.9	0.467	0.4	0.286	0.33	0.33		88.9	0.853	0.789	0.803	0.865
	89	0.465	0.395	0.288	0.328	0.328		89	0.856	0.791	0.803	0.867
	89.1	0.464	0.393	0.299	0.327	0.327		89.1	0.853	0.788	0.8	0.865
	89.2	0.466	0.389	0.296	0.334	0.334		89.2	0.851	0.789	0.802	0.863
	89.3	0.465	0.397	0.286	0.325	0.325		89.3	0.853	0.791	0.802	0.862
	89.4	0.466	0.385	0.296	0.338	0.338		89.4	0.852	0.794	0.805	0.86
	89.5	0.466	0.391	0.301	0.326	0.326		89.5	0.852	0.787	0.802	0.861
	89.6	0.467	0.392	0.288	0.327	0.327		89.6	0.85	0.784	0.803	0.86
	89.7	0.464	0.383	0.289	0.332	0.332		89.7	0.853	0.786	0.801	0.861
	89.8	0.466	0.384	0.284	0.332	0.332		89.8	0.853	0.787	0.802	0.86
	89.9	0.464	0.39	0.283	0.322	0.322		89.9	0.849	0.785	0.803	0.86
	90	0.466	0.384	0.295	0.325	0.325		90	0.85	0.791	0.807	0.86
	90.1	0.465	0.391	0.288	0.323	0.323		90.1	0.849	0.783	0.804	0.859
	90.2	0.463	0.387	0.295	0.32	0.32		90.2	0.852	0.787	0.801	0.863
	90.3	0.465	0.39	0.286	0.323	0.323		90.3	0.852	0.783	0.801	0.861
	90.4	0.464	0.387	0.282	0.318	0.318		90.4	0.85	0.785	0.803	0.861
	90.5	0.462	0.379	0.277	0.326	0.326		90.5	0.85	0.786	0.801	0.861
	90.6	0.463	0.388	0.282	0.323	0.323		90.6	0.848	0.784	0.797	0.86
	90.7	0.461	0.381	0.284	0.322	0.322		90.7	0.849	0.783	0.799	0.858
	90.8	0.463	0.381	0.29	0.324	0.324		90.8	0.85	0.782	0.796	0.855
	90.9	0.463	0.374	0.29	0.326	0.326		90.9	0.847	0.786	0.795	0.856
	91	0.463	0.387	0.279	0.327	0.327		91	0.848	0.79	0.794	0.852
	91.1	0.463	0.382	0.292	0.323	0.323		91.1	0.851	0.785	0.793	0.853
	91.2	0.463	0.381	0.281	0.322	0.322		91.2	0.85	0.781	0.792	0.854
	91.3	0.46	0.384	0.29	0.316	0.316		91.3	0.848	0.782	0.791	0.854
	91.4	0.459	0.384	0.287	0.314	0.314		91.4	0.851	0.777	0.791	0.854
	91.5	0.461	0.382	0.278	0.314	0.314		91.5	0.847	0.782	0.793	0.851
	91.6	0.461	0.383	0.285	0.315	0.315		91.6	0.846	0.78	0.794	0.851
	91.7	0.461	0.377	0.285	0.312	0.312		91.7	0.844	0.776	0.794	0.852
	91.8	0.463	0.371	0.288	0.318	0.318		91.8	0.842	0.773	0.792	0.853
	91.9	0.461	0.373	0.27	0.316	0.316		91.9	0.839	0.775	0.792	0.853
	92	0.461	0.375	0.275	0.316	0.316		92	0.841	0.778	0.791	0.855
	92.1	0.46	0.381	0.29	0.318	0.318		92.1	0.843	0.778	0.79	0.857
	92.2	0.459	0.384	0.278	0.32	0.32		92.2	0.842	0.779	0.787	0.857
	92.3	0.461	0.379	0.279	0.322	0.322		92.3	0.841	0.774	0.787	0.855
	92.4	0.46	0.375	0.275	0.324	0.324		92.4	0.841	0.775	0.786	0.854
	92.5	0.46	0.378	0.272	0.317	0.317		92.5	0.839	0.778	0.786	0.854
	92.6	0.461	0.381	0.28	0.316	0.316		92.6	0.838	0.775	0.787	0.85
	92.7	0.461	0.378	0.279	0.32	0.32		92.7	0.839	0.775	0.787	0.85
	92.8	0.459	0.372	0.276	0.319	0.319		92.8	0.837	0.772	0.788	0.848
	92.9	0.456	0.365	0.278	0.319	0.319		92.9	0.836	0.772	0.784	0.848
	93	0.46	0.376	0.287	0.319	0.319		93	0.834	0.772	0.781	0.85
	93.1	0.459	0.373	0.288	0.317	0.317		93.1	0.832	0.774	0.784	0.848
	93.2	0.461	0.372	0.285	0.326	0.326		93.2	0.833	0.77	0.783	0.848
	93.3	0.458	0.373	0.279	0.322	0.322		93.3	0.834	0.768	0.784	0.847
	93.4	0.46	0.371	0.28	0.315	0.315		93.4	0.833	0.765	0.782	0.844
	93.5	0.46	0.368	0.274	0.317	0.317		93.5	0.833	0.77	0.783	0.841
	93.6	0.458	0.369	0.279	0.316	0.316		93.6	0.833	0.77	0.783	0.839
	93.7	0.457	0.369	0.288	0.322	0.322		93.7	0.829	0.769	0.781	0.841
	93.8	0.458	0.376	0.28	0.322	0.322		93.8	0.831	0.768	0.782	0.842
	93.9	0.459	0.377	0.278	0.321	0.321		93.9	0.834	0.766	0.779	0.839
	94	0.458	0.377	0.272	0.32	0.32		94	0.835	0.767	0.778	0.839
	94.1	0.457	0.378	0.273	0.321	0.321		94.1	0.833	0.767	0.778	0.838
	94.2	0.455	0.366	0.272	0.316	0.316		94.2	0.832	0.768	0.781	0.839
	94.3	0.451	0.367	0.271	0.319	0.319		94.3	0.834	0.764	0.777	0.845
	94.4	0.454	0.371	0.274	0.309	0.309		94.4	0.831	0.767	0.776	0.844
	94.5	0.456	0.366	0.295	0.315	0.315		94.5	0.833	0.766	0.777	0.84
	94.6	0.457	0.374	0.28	0.311	0.311		94.6	0.832	0.763	0.774	0.837
	94.7	0.456	0.366	0.265	0.316	0.316		94.7	0.832	0.762	0.776	0.835
	94.8	0.455	0.365	0.267	0.312	0.312		94.8	0.83	0.764	0.775	0.833
	94.9	0.455	0.367	0.274	0.317	0.317		94.9	0.828	0.766	0.769	0.836
	95	0.455	0.364	0.273	0.312	0.312		95	0.827	0.767	0.773	0.84
	95.1	0.457	0.371	0.271	0.313	0.313		95.1	0.829	0.766	0.77	0.838
	95.2	0.454	0.371	0.28	0.312	0.312		95.2	0.829	0.768	0.775	0.839
	95.3	0.452	0.376	0.269	0.311	0.311		95.3	0.829	0.762	0.771	0.836
	95.4	0.454	0.383	0.282	0.313	0.313		95.4	0.825	0.761	0.775	0.835
	95.5	0.455	0.372	0.278	0.312	0.312		95.5	0.824	0.757	0.772	0.834
	95.6	0.458	0.368	0.283	0.315	0.315		95.6	0.825	0.758	0.775	0.833
	95.7	0.454	0.372	0.271	0.307	0.307		95.7	0.823	0.76	0.772	0.833
	95.8	0.459	0.367	0.262	0.316	0.316		95.8	0.825	0.757	0.773	0.832
	95.9	0.458	0.362	0.267	0.316	0.316		95.9	0.823	0.754	0.769	0.835
	96	0.455	0.367	0.266	0.311	0.311		96	0.828	0.758	0.772	0.836
	96.1	0.456	0.36	0.273	0.309	0.309		96.1	0.823	0.758	0.767	0.834
	96.2	0.455	0.36	0.276	0.313	0.313		96.2	0.823	0.756	0.766	0.832
	96.3	0.456	0.368	0.276	0.311	0.311		96.3	0.821	0.755	0.766	0.831
	96.4	0.455	0.372	0.269	0.303	0.303		96.4	0.822	0.753	0.765	0.832
	96.5	0.451	0.371	0.273	0.315	0.315		96.5	0.824	0.753	0.764	0.835
	96.6	0.455	0.358	0.28	0.304	0.304		96.6	0.825	0.752	0.767	0.833
	96.7	0.452	0.368	0.27	0.308	0.308		96.7	0.824	0.752	0.765	0.832
	96.8	0.452	0.381	0.271	0.319	0.319		96.8	0.821	0.752	0.765	0.829
	96.9	0.453	0.371	0.284	0.308	0.308		96.9	0.82	0.746	0.764	0.824
	97	0.455	0.371	0.28	0.305	0.305		97	0.82	0.751	0.765	0.826
	97.1	0.454	0.357	0.267	0.312	0.312		97.1	0.819	0.75	0.765	0.83
	97.2	0.452	0.357	0.267	0.313	0.313		97.2	0.817	0.749	0.76	0.827
	97.3	0.451	0.359	0.267	0.308	0.308		97.3	0.817	0.752	0.762	0.829
	97.4	0.454	0.351	0.269	0.309	0.309		97.4	0.816	0.753	0.762	0.831
	97.5	0.453	0.354	0.27	0.307	0.307		97.5	0.815	0.749	0.757	0.829
	97.6	0.453	0.353	0.271	0.301	0.301		97.6	0.812	0.749	0.758	0.828
	97.7	0.453	0.358	0.277	0.31	0.31		97.7	0.815	0.754	0.758	0.827
	97.8	0.453	0.359	0.27	0.311	0.311		97.8	0.815	0.752	0.758	0.827
	97.9	0.45	0.355	0.272	0.307	0.307		97.9	0.82	0.748	0.762	0.825
	98	0.452	0.353	0.279	0.316	0.316		98	0.816	0.748	0.759	0.824
	98.1	0.45	0.362	0.264	0.303	0.303		98.1	0.812	0.747	0.759	0.825
	98.2	0.451	0.355	0.267	0.302	0.302		98.2	0.812	0.747	0.76	0.826
	98.3	0.453	0.355	0.269	0.304	0.304		98.3	0.809	0.748	0.761	0.824
	98.4	0.45	0.351	0.275	0.309	0.309		98.4	0.81	0.747	0.759	0.825
	98.5	0.451	0.356	0.271	0.307	0.307		98.5	0.812	0.743	0.759	0.824
	98.6	0.452	0.356	0.279	0.307	0.307		98.6	0.811	0.742	0.757	0.823
	98.7	0.453	0.358	0.269	0.304	0.304		98.7	0.814	0.743	0.757	0.821
	98.8	0.452	0.364	0.265	0.306	0.306		98.8	0.814	0.747	0.756	0.821
	98.9	0.453	0.356	0.268	0.304	0.304		98.9	0.816	0.744	0.755	0.823
	99	0.453	0.355	0.266	0.305	0.305		99	0.812	0.742	0.755	0.818
	99.1	0.452	0.348	0.271	0.305	0.305		99.1	0.812	0.744	0.753	0.822
	99.2	0.452	0.359	0.269	0.308	0.308		99.2	0.812	0.741	0.751	0.82
	99.3	0.454	0.358	0.258	0.301	0.301		99.3	0.812	0.742	0.751	0.818
	99.4	0.451	0.351	0.264	0.302	0.302		99.4	0.812	0.742	0.749	0.818
	99.5	0.45	0.352	0.268	0.297	0.297		99.5	0.81	0.741	0.751	0.817
	99.6	0.451	0.361	0.262	0.3	0.3		99.6	0.809	0.742	0.751	0.817
	99.7	0.447	0.358	0.269	0.298	0.298		99.7	0.806	0.744	0.754	0.819
	99.8	0.449	0.352	0.267	0.297	0.297		99.8	0.806	0.74	0.755	0.817
	99.9	0.448	0.365	0.27	0.304	0.304		99.9	0.805	0.739	0.759	0.819
	100	0.453	0.36	0.258	0.305	0.305		100	0.808	0.737	0.752	0.819
	100.1	0.449	0.354	0.267	0.305	0.305		100.1	0.807	0.739	0.752	0.819
	100.2	0.451	0.348	0.273	0.299	0.299		100.2	0.808	0.74	0.751	0.816
	100.3	0.449	0.357	0.268	0.294	0.294		100.3	0.807	0.74	0.749	0.815
	100.4	0.448	0.353	0.26	0.298	0.298		100.4	0.804	0.737	0.748	0.815
	100.5	0.45	0.35	0.265	0.3	0.3		100.5	0.807	0.737	0.746	0.811
	100.6	0.448	0.357	0.262	0.301	0.301		100.6	0.805	0.734	0.746	0.811
	100.7	0.448	0.356	0.258	0.3	0.3		100.7	0.803	0.735	0.743	0.81
	100.8	0.448	0.357	0.265	0.301	0.301		100.8	0.805	0.735	0.743	0.81
	100.9	0.449	0.36	0.268	0.305	0.305		100.9	0.802	0.739	0.741	0.808
	101	0.448	0.354	0.274	0.305	0.305		101	0.807	0.737	0.742	0.809
	101.1	0.446	0.346	0.256	0.309	0.309		101.1	0.803	0.735	0.742	0.811
	101.2	0.446	0.347	0.261	0.303	0.303		101.2	0.803	0.733	0.738	0.814
	101.3	0.447	0.341	0.266	0.298	0.298		101.3	0.802	0.731	0.743	0.812
	101.4	0.446	0.343	0.262	0.296	0.296		101.4	0.802	0.729	0.74	0.812
	101.5	0.446	0.343	0.26	0.302	0.302		101.5	0.804	0.733	0.74	0.811
	101.6	0.444	0.349	0.271	0.298	0.298		101.6	0.803	0.731	0.74	0.807
	101.7	0.446	0.354	0.269	0.301	0.301		101.7	0.807	0.729	0.738	0.81
	101.8	0.445	0.348	0.269	0.303	0.303		101.8	0.8	0.727	0.739	0.81
	101.9	0.446	0.345	0.261	0.301	0.301		101.9	0.798	0.727	0.739	0.807
	102	0.447	0.346	0.267	0.297	0.297		102	0.797	0.729	0.738	0.807
	102.1	0.448	0.355	0.266	0.301	0.301		102.1	0.801	0.728	0.739	0.805
	102.2	0.448	0.354	0.261	0.307	0.307		102.2	0.796	0.729	0.737	0.805
	102.3	0.446	0.358	0.256	0.297	0.297		102.3	0.794	0.724	0.735	0.804
	102.4	0.444	0.352	0.261	0.304	0.304		102.4	0.793	0.726	0.734	0.803
	102.5	0.445	0.347	0.255	0.302	0.302		102.5	0.792	0.727	0.74	0.803
	102.6	0.446	0.352	0.25	0.298	0.298		102.6	0.794	0.727	0.737	0.802
	102.7	0.444	0.358	0.265	0.298	0.298		102.7	0.794	0.726	0.737	0.802
	102.8	0.444	0.36	0.261	0.3	0.3		102.8	0.797	0.725	0.735	0.801
	102.9	0.443	0.352	0.26	0.301	0.301		102.9	0.794	0.727	0.734	0.802
	103	0.446	0.349	0.254	0.291	0.291		103	0.796	0.726	0.732	0.804
	103.1	0.447	0.352	0.256	0.292	0.292		103.1	0.794	0.725	0.73	0.805
	103.2	0.446	0.35	0.266	0.298	0.298		103.2	0.795	0.726	0.73	0.801
	103.3	0.446	0.358	0.258	0.295	0.295		103.3	0.794	0.723	0.728	0.803
	103.4	0.448	0.355	0.262	0.287	0.287		103.4	0.793	0.721	0.729	0.805
	103.5	0.449	0.356	0.259	0.295	0.295		103.5	0.791	0.723	0.728	0.805
	103.6	0.449	0.354	0.258	0.3	0.3		103.6	0.789	0.721	0.727	0.805
	103.7	0.449	0.342	0.254	0.296	0.296		103.7	0.792	0.718	0.729	0.804
	103.8	0.443	0.345	0.267	0.301	0.301		103.8	0.79	0.721	0.732	0.8
	103.9	0.444	0.348	0.258	0.293	0.293		103.9	0.79	0.717	0.732	0.801
	104	0.446	0.355	0.256	0.297	0.297		104	0.789	0.719	0.73	0.801
	104.1	0.445	0.348	0.253	0.296	0.296		104.1	0.789	0.719	0.73	0.8
	104.2	0.443	0.345	0.252	0.296	0.296		104.2	0.79	0.72	0.728	0.798
	104.3	0.442	0.342	0.258	0.294	0.294		104.3	0.791	0.719	0.727	0.795
	104.4	0.44	0.348	0.253	0.297	0.297		104.4	0.791	0.72	0.727	0.795
	104.5	0.443	0.343	0.259	0.29	0.29		104.5	0.786	0.718	0.722	0.793
	104.6	0.444	0.352	0.257	0.301	0.301		104.6	0.786	0.721	0.721	0.794
	104.7	0.443	0.361	0.246	0.292	0.292		104.7	0.786	0.72	0.721	0.794
	104.8	0.444	0.353	0.26	0.293	0.293		104.8	0.785	0.719	0.722	0.795
	104.9	0.441	0.347	0.251	0.299	0.299		104.9	0.785	0.719	0.72	0.796
	105	0.444	0.342	0.257	0.3	0.3		105	0.786	0.717	0.718	0.796
	105.1	0.443	0.343	0.262	0.289	0.289		105.1	0.79	0.713	0.719	0.796
	105.2	0.445	0.353	0.261	0.29	0.29		105.2	0.79	0.715	0.721	0.799
	105.3	0.442	0.338	0.253	0.29	0.29		105.3	0.785	0.711	0.719	0.794
	105.4	0.444	0.334	0.264	0.289	0.289		105.4	0.785	0.714	0.719	0.792
	105.5	0.442	0.344	0.256	0.291	0.291		105.5	0.784	0.718	0.723	0.793
	105.6	0.441	0.338	0.264	0.291	0.291		105.6	0.784	0.71	0.721	0.792
	105.7	0.441	0.337	0.263	0.292	0.292		105.7	0.782	0.711	0.72	0.794
	105.8	0.441	0.341	0.249	0.297	0.297		105.8	0.781	0.712	0.718	0.791
	105.9	0.443	0.342	0.247	0.293	0.293		105.9	0.784	0.712	0.719	0.79
	106	0.441	0.346	0.249	0.291	0.291		106	0.786	0.71	0.72	0.795
	106.1	0.443	0.34	0.252	0.3	0.3		106.1	0.784	0.71	0.719	0.794
	106.2	0.441	0.344	0.256	0.298	0.298		106.2	0.778	0.711	0.717	0.794
	106.3	0.443	0.346	0.262	0.295	0.295		106.3	0.783	0.71	0.714	0.793
	106.4	0.442	0.34	0.252	0.286	0.286		106.4	0.78	0.71	0.718	0.793
	106.5	0.442	0.341	0.259	0.286	0.286		106.5	0.779	0.71	0.714	0.788
	106.6	0.443	0.335	0.247	0.286	0.286		106.6	0.779	0.71	0.719	0.786
	106.7	0.442	0.336	0.247	0.288	0.288		106.7	0.778	0.706	0.714	0.785
	106.8	0.438	0.336	0.248	0.291	0.291		106.8	0.778	0.705	0.717	0.785
	106.9	0.441	0.346	0.256	0.286	0.286		106.9	0.781	0.709	0.713	0.786
	107	0.438	0.345	0.264	0.284	0.284		107	0.783	0.707	0.714	0.789
	107.1	0.44	0.34	0.259	0.288	0.288		107.1	0.779	0.708	0.712	0.787
	107.2	0.441	0.335	0.251	0.291	0.291		107.2	0.78	0.709	0.712	0.786
	107.3	0.44	0.341	0.256	0.286	0.286		107.3	0.777	0.706	0.714	0.78
	107.4	0.44	0.338	0.252	0.288	0.288		107.4	0.775	0.702	0.713	0.781
	107.5	0.44	0.336	0.267	0.285	0.285		107.5	0.774	0.705	0.714	0.785
	107.6	0.444	0.337	0.257	0.284	0.284		107.6	0.775	0.703	0.712	0.781
	107.7	0.443	0.343	0.247	0.29	0.29		107.7	0.773	0.699	0.709	0.78
	107.8	0.441	0.339	0.249	0.292	0.292		107.8	0.772	0.7	0.709	0.779
	107.9	0.441	0.336	0.247	0.296	0.296		107.9	0.773	0.701	0.706	0.779
	108	0.442	0.34	0.25	0.292	0.292		108	0.771	0.701	0.706	0.783
	108.1	0.44	0.349	0.257	0.286	0.286		108.1	0.771	0.702	0.708	0.786
	108.2	0.44	0.339	0.254	0.28	0.28		108.2	0.774	0.7	0.706	0.785
	108.3	0.442	0.332	0.258	0.282	0.282		108.3	0.775	0.701	0.709	0.786
	108.4	0.441	0.332	0.252	0.285	0.285		108.4	0.773	0.703	0.709	0.784
	108.5	0.439	0.335	0.245	0.291	0.291		108.5	0.775	0.704	0.711	0.783
	108.6	0.44	0.343	0.247	0.288	0.288		108.6	0.774	0.703	0.708	0.781
	108.7	0.439	0.334	0.25	0.28	0.28		108.7	0.775	0.7	0.709	0.782
	108.8	0.44	0.332	0.251	0.283	0.283		108.8	0.775	0.701	0.708	0.78
	108.9	0.44	0.336	0.251	0.281	0.281		108.9	0.769	0.699	0.706	0.775
	109	0.439	0.332	0.25	0.28	0.28		109	0.772	0.696	0.704	0.777
	109.1	0.438	0.326	0.247	0.28	0.28		109.1	0.772	0.694	0.705	0.777
	109.2	0.439	0.344	0.245	0.279	0.279		109.2	0.771	0.697	0.706	0.78
	109.3	0.438	0.333	0.255	0.277	0.277		109.3	0.77	0.693	0.704	0.779
	109.4	0.44	0.329	0.255	0.278	0.278		109.4	0.769	0.693	0.704	0.779
	109.5	0.438	0.335	0.245	0.278	0.278		109.5	0.768	0.693	0.703	0.778
	109.6	0.437	0.34	0.25	0.284	0.284		109.6	0.77	0.692	0.701	0.782
	109.7	0.434	0.343	0.256	0.29	0.29		109.7	0.769	0.694	0.701	0.784
	109.8	0.436	0.337	0.244	0.29	0.29		109.8	0.769	0.696	0.699	0.783
	109.9	0.44	0.328	0.254	0.283	0.283		109.9	0.769	0.696	0.7	0.776
	110	0.438	0.331	0.252	0.284	0.284		110	0.77	0.693	0.7	0.78
	110.1	0.439	0.34	0.258	0.285	0.285		110.1	0.767	0.692	0.701	0.779
	110.2	0.44	0.34	0.257	0.287	0.287		110.2	0.766	0.692	0.702	0.777
	110.3	0.441	0.335	0.253	0.285	0.285		110.3	0.766	0.694	0.699	0.776
	110.4	0.441	0.322	0.245	0.284	0.284		110.4	0.765	0.692	0.699	0.773
	110.5	0.439	0.331	0.245	0.288	0.288		110.5	0.763	0.689	0.696	0.774
	110.6	0.439	0.337	0.244	0.282	0.282		110.6	0.763	0.685	0.699	0.775
	110.7	0.442	0.34	0.253	0.282	0.282		110.7	0.763	0.689	0.7	0.774
	110.8	0.441	0.329	0.247	0.282	0.282		110.8	0.763	0.689	0.699	0.773
	110.9	0.439	0.325	0.251	0.279	0.279		110.9	0.766	0.691	0.696	0.771
	111	0.438	0.331	0.245	0.282	0.282		111	0.764	0.688	0.693	0.77
	111.1	0.436	0.332	0.246	0.277	0.277		111.1	0.764	0.689	0.693	0.77
	111.2	0.434	0.33	0.247	0.275	0.275		111.2	0.76	0.686	0.693	0.769
	111.3	0.435	0.327	0.242	0.277	0.277		111.3	0.758	0.689	0.692	0.766
	111.4	0.435	0.326	0.239	0.284	0.284		111.4	0.756	0.687	0.693	0.766
	111.5	0.439	0.322	0.245	0.282	0.282		111.5	0.757	0.691	0.695	0.767
	111.6	0.438	0.33	0.246	0.278	0.278		111.6	0.762	0.688	0.692	0.769
	111.7	0.436	0.327	0.249	0.287	0.287		111.7	0.764	0.689	0.698	0.769
	111.8	0.438	0.329	0.256	0.279	0.279		111.8	0.762	0.689	0.693	0.77
	111.9	0.438	0.329	0.247	0.285	0.285		111.9	0.759	0.685	0.692	0.768
	112	0.439	0.333	0.249	0.286	0.286		112	0.761	0.683	0.691	0.765
	112.1	0.437	0.336	0.251	0.285	0.285		112.1	0.764	0.681	0.691	0.763
	112.2	0.436	0.335	0.251	0.278	0.278		112.2	0.764	0.683	0.69	0.768
	112.3	0.435	0.323	0.245	0.285	0.285		112.3	0.762	0.683	0.691	0.765
	112.4	0.434	0.324	0.25	0.277	0.277		112.4	0.761	0.685	0.687	0.763
	112.5	0.432	0.324	0.239	0.283	0.283		112.5	0.765	0.682	0.692	0.763
	112.6	0.435	0.33	0.248	0.279	0.279		112.6	0.765	0.684	0.691	0.762
	112.7	0.435	0.34	0.245	0.285	0.285		112.7	0.762	0.686	0.692	0.765
	112.8	0.435	0.325	0.241	0.285	0.285		112.8	0.76	0.686	0.692	0.764
	112.9	0.434	0.329	0.235	0.284	0.284		112.9	0.754	0.682	0.694	0.764
	113	0.434	0.326	0.235	0.283	0.283		113	0.757	0.681	0.69	0.76
	113.1	0.433	0.324	0.244	0.28	0.28		113.1	0.756	0.677	0.687	0.758
	113.2	0.434	0.321	0.251	0.285	0.285		113.2	0.756	0.679	0.684	0.763
	113.3	0.435	0.329	0.242	0.277	0.277		113.3	0.755	0.678	0.683	0.763
	113.4	0.435	0.33	0.249	0.275	0.275		113.4	0.756	0.681	0.686	0.76
	113.5	0.434	0.331	0.253	0.276	0.276		113.5	0.753	0.68	0.682	0.761
	113.6	0.433	0.329	0.249	0.277	0.277		113.6	0.753	0.681	0.689	0.76
	113.7	0.433	0.322	0.255	0.285	0.285		113.7	0.752	0.68	0.686	0.758
	113.8	0.434	0.319	0.247	0.281	0.281		113.8	0.75	0.679	0.686	0.757
	113.9	0.435	0.332	0.239	0.278	0.278		113.9	0.752	0.677	0.683	0.759
	114	0.437	0.34	0.239	0.281	0.281		114	0.749	0.676	0.683	0.763
	114.1	0.437	0.322	0.25	0.285	0.285		114.1	0.75	0.679	0.68	0.761
	114.2	0.436	0.319	0.241	0.284	0.284		114.2	0.753	0.681	0.682	0.756
	114.3	0.436	0.318	0.235	0.281	0.281		114.3	0.752	0.68	0.683	0.759
	114.4	0.435	0.334	0.244	0.276	0.276		114.4	0.751	0.679	0.681	0.756
	114.5	0.435	0.339	0.243	0.281	0.281		114.5	0.752	0.679	0.678	0.753
	114.6	0.434	0.322	0.235	0.278	0.278		114.6	0.749	0.677	0.68	0.755
	114.7	0.435	0.326	0.236	0.278	0.278		114.7	0.748	0.677	0.68	0.755
	114.8	0.434	0.326	0.245	0.282	0.282		114.8	0.752	0.675	0.681	0.753
	114.9	0.435	0.324	0.247	0.278	0.278		114.9	0.747	0.674	0.677	0.756
	115	0.435	0.326	0.245	0.285	0.285		115	0.747	0.671	0.676	0.757
	115.1	0.434	0.317	0.249	0.274	0.274		115.1	0.747	0.672	0.676	0.756
	115.2	0.433	0.322	0.255	0.271	0.271		115.2	0.747	0.673	0.678	0.755
	115.3	0.431	0.32	0.247	0.269	0.269		115.3	0.746	0.675	0.68	0.752
	115.4	0.431	0.334	0.246	0.271	0.271		115.4	0.745	0.673	0.679	0.754
	115.5	0.434	0.327	0.24	0.275	0.275		115.5	0.744	0.671	0.673	0.759
	115.6	0.431	0.32	0.235	0.284	0.284		115.6	0.745	0.669	0.679	0.757
	115.7	0.434	0.328	0.242	0.277	0.277		115.7	0.742	0.669	0.68	0.756
	115.8	0.432	0.324	0.242	0.272	0.272		115.8	0.744	0.67	0.68	0.757
	115.9	0.435	0.325	0.237	0.28	0.28		115.9	0.745	0.671	0.676	0.751
	116	0.433	0.322	0.244	0.283	0.283		116	0.744	0.669	0.678	0.751
	116.1	0.433	0.324	0.252	0.281	0.281		116.1	0.744	0.672	0.673	0.75
	116.2	0.431	0.319	0.244	0.275	0.275		116.2	0.743	0.668	0.674	0.749
	116.3	0.434	0.328	0.247	0.271	0.271		116.3	0.746	0.671	0.673	0.748
	116.4	0.432	0.322	0.238	0.273	0.273		116.4	0.743	0.67	0.673	0.748
	116.5	0.431	0.32	0.239	0.278	0.278		116.5	0.743	0.666	0.674	0.752
	116.6	0.431	0.331	0.237	0.273	0.273		116.6	0.74	0.665	0.677	0.747
	116.7	0.428	0.344	0.242	0.267	0.267		116.7	0.74	0.666	0.676	0.75
	116.8	0.429	0.333	0.247	0.267	0.267		116.8	0.74	0.667	0.676	0.75
	116.9	0.43	0.331	0.245	0.263	0.263		116.9	0.74	0.671	0.675	0.75
	117	0.432	0.314	0.243	0.269	0.269		117	0.736	0.672	0.673	0.748
	117.1	0.43	0.316	0.246	0.275	0.275		117.1	0.739	0.671	0.672	0.747
	117.2	0.431	0.313	0.24	0.268	0.268		117.2	0.737	0.67	0.669	0.745
	117.3	0.432	0.316	0.237	0.276	0.276		117.3	0.738	0.667	0.669	0.745
	117.4	0.433	0.329	0.237	0.269	0.269		117.4	0.74	0.668	0.669	0.745
	117.5	0.43	0.321	0.238	0.272	0.272		117.5	0.737	0.672	0.669	0.746
	117.6	0.431	0.321	0.238	0.281	0.281		117.6	0.738	0.669	0.667	0.742
	117.7	0.431	0.319	0.243	0.273	0.273		117.7	0.74	0.668	0.667	0.74
	117.8	0.431	0.307	0.243	0.27	0.27		117.8	0.74	0.665	0.666	0.74
	117.9	0.43	0.326	0.237	0.269	0.269		117.9	0.737	0.666	0.666	0.741
	118	0.43	0.324	0.234	0.273	0.273		118	0.738	0.663	0.664	0.739
	118.1	0.429	0.314	0.234	0.275	0.275		118.1	0.736	0.663	0.665	0.739
	118.2	0.433	0.322	0.239	0.278	0.278		118.2	0.736	0.665	0.665	0.741
	118.3	0.432	0.325	0.24	0.271	0.271		118.3	0.736	0.66	0.668	0.744
	118.4	0.432	0.313	0.235	0.277	0.277		118.4	0.736	0.661	0.665	0.748
	118.5	0.429	0.309	0.229	0.274	0.274		118.5	0.737	0.661	0.663	0.745
	118.6	0.43	0.31	0.231	0.269	0.269		118.6	0.733	0.663	0.661	0.741
	118.7	0.433	0.325	0.238	0.276	0.276		118.7	0.732	0.666	0.664	0.743
	118.8	0.435	0.326	0.24	0.268	0.268		118.8	0.733	0.661	0.661	0.738
	118.9	0.431	0.323	0.24	0.283	0.283		118.9	0.733	0.657	0.659	0.739
	119	0.431	0.316	0.232	0.276	0.276		119	0.731	0.659	0.657	0.74
	119.1	0.433	0.326	0.245	0.271	0.271		119.1	0.733	0.659	0.659	0.741
	119.2	0.43	0.313	0.237	0.27	0.27		119.2	0.731	0.659	0.659	0.74
	119.3	0.43	0.313	0.245	0.275	0.275		119.3	0.733	0.661	0.661	0.74
	119.4	0.43	0.318	0.234	0.275	0.275		119.4	0.731	0.656	0.66	0.738
	119.5	0.428	0.311	0.243	0.269	0.269		119.5	0.732	0.656	0.661	0.739
	119.6	0.428	0.317	0.239	0.264	0.264		119.6	0.729	0.655	0.658	0.737
	119.7	0.43	0.317	0.244	0.267	0.267		119.7	0.735	0.656	0.661	0.734
	119.8	0.432	0.316	0.243	0.267	0.267		119.8	0.733	0.654	0.659	0.733
	119.9	0.43	0.318	0.244	0.27	0.27		119.9	0.732	0.654	0.66	0.734
	120	0.429	0.309	0.241	0.273	0.273		120	0.73	0.652	0.661	0.735
	120.1	0.427	0.318	0.236	0.264	0.264		120.1	0.735	0.651	0.658	0.738
	120.2	0.428	0.308	0.236	0.264	0.264		120.2	0.73	0.652	0.659	0.737
	120.3	0.429	0.318	0.244	0.267	0.267		120.3	0.729	0.653	0.66	0.74
	120.4	0.429	0.317	0.233	0.27	0.27		120.4	0.729	0.658	0.661	0.737
	120.5	0.426	0.316	0.238	0.272	0.272		120.5	0.726	0.658	0.66	0.735
	120.6	0.427	0.317	0.239	0.269	0.269		120.6	0.728	0.656	0.657	0.735
	120.7	0.428	0.308	0.244	0.269	0.269		120.7	0.726	0.651	0.656	0.735
	120.8	0.427	0.316	0.245	0.272	0.272		120.8	0.727	0.652	0.656	0.733
	120.9	0.426	0.313	0.234	0.272	0.272		120.9	0.727	0.65	0.655	0.731
	121	0.427	0.313	0.221	0.271	0.271		121	0.726	0.646	0.655	0.733
	121.1	0.43	0.313	0.226	0.267	0.267		121.1	0.731	0.646	0.651	0.733
	121.2	0.429	0.323	0.226	0.267	0.267		121.2	0.722	0.646	0.653	0.73
	121.3	0.429	0.321	0.238	0.271	0.271		121.3	0.726	0.649	0.652	0.731
	121.4	0.431	0.312	0.231	0.271	0.271		121.4	0.724	0.649	0.654	0.735
	121.5	0.43	0.323	0.24	0.271	0.271		121.5	0.724	0.652	0.652	0.731
	121.6	0.43	0.309	0.238	0.27	0.27		121.6	0.724	0.65	0.653	0.73
	121.7	0.43	0.309	0.242	0.268	0.268		121.7	0.724	0.65	0.65	0.731
	121.8	0.432	0.323	0.242	0.268	0.268		121.8	0.724	0.65	0.65	0.732
	121.9	0.43	0.31	0.238	0.269	0.269		121.9	0.722	0.652	0.65	0.732
	122	0.429	0.314	0.234	0.268	0.268		122	0.724	0.65	0.649	0.729
	122.1	0.428	0.315	0.234	0.272	0.272		122.1	0.725	0.649	0.653	0.727
	122.2	0.426	0.317	0.231	0.26	0.26		122.2	0.723	0.65	0.65	0.729
	122.3	0.427	0.301	0.233	0.258	0.258		122.3	0.721	0.646	0.651	0.727
	122.4	0.426	0.307	0.231	0.257	0.257		122.4	0.72	0.646	0.647	0.729
	122.5	0.427	0.316	0.235	0.262	0.262		122.5	0.717	0.643	0.647	0.728
	122.6	0.425	0.325	0.236	0.261	0.261		122.6	0.719	0.647	0.65	0.727
	122.7	0.426	0.311	0.226	0.263	0.263		122.7	0.719	0.646	0.646	0.73
	122.8	0.424	0.305	0.229	0.265	0.265		122.8	0.719	0.647	0.648	0.729
	122.9	0.424	0.303	0.229	0.262	0.262		122.9	0.72	0.648	0.647	0.73
	123	0.427	0.308	0.235	0.266	0.266		123	0.718	0.645	0.645	0.727
	123.1	0.427	0.309	0.239	0.266	0.266		123.1	0.719	0.644	0.645	0.729
	123.2	0.425	0.313	0.228	0.265	0.265		123.2	0.718	0.643	0.649	0.727
	123.3	0.427	0.303	0.233	0.272	0.272		123.3	0.718	0.648	0.648	0.728
	123.4	0.425	0.299	0.226	0.264	0.264		123.4	0.719	0.644	0.648	0.726
	123.5	0.428	0.305	0.231	0.262	0.262		123.5	0.721	0.645	0.649	0.719
	123.6	0.428	0.311	0.231	0.266	0.266		123.6	0.72	0.641	0.643	0.719
	123.7	0.427	0.32	0.233	0.268	0.268		123.7	0.718	0.642	0.643	0.718
	123.8	0.427	0.309	0.229	0.261	0.261		123.8	0.719	0.644	0.643	0.718
	123.9	0.428	0.303	0.232	0.27	0.27		123.9	0.717	0.64	0.641	0.719
	124	0.425	0.307	0.227	0.263	0.263		124	0.714	0.641	0.643	0.721
	124.1	0.426	0.312	0.24	0.262	0.262		124.1	0.714	0.641	0.644	0.721
	124.2	0.428	0.315	0.226	0.268	0.268		124.2	0.715	0.638	0.641	0.724
	124.3	0.427	0.305	0.228	0.273	0.273		124.3	0.715	0.641	0.643	0.724
	124.4	0.428	0.313	0.228	0.27	0.27		124.4	0.717	0.637	0.639	0.726
	124.5	0.429	0.312	0.231	0.266	0.266		124.5	0.717	0.64	0.637	0.72
	124.6	0.425	0.323	0.226	0.261	0.261		124.6	0.716	0.639	0.642	0.719
	124.7	0.427	0.322	0.226	0.266	0.266		124.7	0.712	0.64	0.641	0.72
	124.8	0.426	0.305	0.224	0.261	0.261		124.8	0.715	0.637	0.64	0.718
	124.9	0.427	0.311	0.231	0.268	0.268		124.9	0.716	0.639	0.64	0.715
	125	0.424	0.307	0.226	0.272	0.272		125	0.713	0.637	0.637	0.714
	125.1	0.429	0.299	0.221	0.262	0.262		125.1	0.712	0.639	0.639	0.718
	125.2	0.424	0.302	0.231	0.264	0.264		125.2	0.713	0.637	0.638	0.713
	125.3	0.42	0.301	0.229	0.265	0.265		125.3	0.715	0.636	0.639	0.717
	125.4	0.424	0.308	0.228	0.268	0.268		125.4	0.713	0.637	0.638	0.722
	125.5	0.428	0.31	0.229	0.261	0.261		125.5	0.711	0.637	0.636	0.719
	125.6	0.426	0.309	0.235	0.271	0.271		125.6	0.71	0.636	0.639	0.716
	125.7	0.425	0.316	0.233	0.262	0.262		125.7	0.711	0.636	0.634	0.716
	125.8	0.426	0.31	0.231	0.26	0.26		125.8	0.71	0.634	0.635	0.716
	125.9	0.424	0.31	0.238	0.264	0.264		125.9	0.713	0.633	0.635	0.716
	126	0.425	0.303	0.238	0.268	0.268		126	0.709	0.633	0.635	0.713
	126.1	0.424	0.301	0.227	0.269	0.269		126.1	0.712	0.634	0.633	0.713
	126.2	0.423	0.309	0.227	0.267	0.267		126.2	0.711	0.633	0.633	0.715
	126.3	0.423	0.314	0.22	0.262	0.262		126.3	0.71	0.632	0.633	0.714
	126.4	0.421	0.309	0.234	0.26	0.26		126.4	0.707	0.636	0.632	0.713
	126.5	0.422	0.295	0.234	0.267	0.267		126.5	0.706	0.634	0.634	0.712
	126.6	0.425	0.297	0.225	0.269	0.269		126.6	0.708	0.637	0.631	0.711
	126.7	0.425	0.3	0.232	0.264	0.264		126.7	0.705	0.639	0.634	0.714
	126.8	0.421	0.314	0.226	0.263	0.263		126.8	0.707	0.636	0.633	0.705
	126.9	0.422	0.303	0.226	0.256	0.256		126.9	0.708	0.635	0.63	0.707
	127	0.423	0.302	0.231	0.261	0.261		127	0.705	0.631	0.63	0.709
	127.1	0.425	0.31	0.226	0.264	0.264		127.1	0.707	0.631	0.632	0.71
	127.2	0.424	0.304	0.222	0.261	0.261		127.2	0.703	0.631	0.631	0.707
	127.3	0.424	0.303	0.223	0.261	0.261		127.3	0.702	0.633	0.633	0.709
	127.4	0.425	0.304	0.226	0.26	0.26		127.4	0.702	0.629	0.629	0.707
	127.5	0.428	0.302	0.235	0.258	0.258		127.5	0.704	0.632	0.63	0.703
	127.6	0.423	0.307	0.225	0.257	0.257		127.6	0.701	0.634	0.631	0.707
	127.7	0.424	0.308	0.224	0.26	0.26		127.7	0.702	0.632	0.628	0.704
	127.8	0.424	0.297	0.224	0.257	0.257		127.8	0.705	0.632	0.631	0.706
	127.9	0.423	0.305	0.223	0.268	0.268		127.9	0.7	0.635	0.631	0.705
	128	0.423	0.308	0.234	0.263	0.263		128	0.699	0.633	0.627	0.706
	128.1	0.422	0.308	0.23	0.261	0.261		128.1	0.7	0.627	0.627	0.708
	128.2	0.421	0.307	0.238	0.26	0.26		128.2	0.702	0.628	0.625	0.71
	128.3	0.425	0.304	0.236	0.259	0.259		128.3	0.699	0.626	0.627	0.707
	128.4	0.421	0.304	0.224	0.267	0.267		128.4	0.696	0.63	0.626	0.706
	128.5	0.422	0.309	0.216	0.263	0.263		128.5	0.699	0.624	0.625	0.709
	128.6	0.421	0.297	0.213	0.269	0.269		128.6	0.699	0.626	0.625	0.706
	128.7	0.419	0.298	0.211	0.271	0.271		128.7	0.698	0.625	0.623	0.704
	128.8	0.42	0.301	0.217	0.264	0.264		128.8	0.698	0.625	0.622	0.705
	128.9	0.422	0.299	0.223	0.256	0.256		128.9	0.701	0.623	0.623	0.705
	129	0.419	0.297	0.226	0.267	0.267		129	0.701	0.625	0.626	0.704
	129.1	0.422	0.304	0.225	0.265	0.265		129.1	0.7	0.625	0.622	0.702
	129.2	0.421	0.307	0.223	0.267	0.267		129.2	0.703	0.626	0.621	0.704
	129.3	0.421	0.301	0.228	0.263	0.263		129.3	0.701	0.624	0.623	0.704
	129.4	0.42	0.306	0.238	0.262	0.262		129.4	0.701	0.625	0.625	0.701
	129.5	0.42	0.302	0.233	0.256	0.256		129.5	0.698	0.623	0.621	0.7
	129.6	0.422	0.291	0.23	0.257	0.257		129.6	0.697	0.626	0.622	0.699
	129.7	0.421	0.295	0.223	0.257	0.257		129.7	0.696	0.624	0.62	0.699
	129.8	0.422	0.295	0.232	0.251	0.251		129.8	0.695	0.627	0.624	0.7
	129.9	0.421	0.299	0.223	0.263	0.263		129.9	0.694	0.625	0.624	0.703
	130	0.422	0.302	0.224	0.265	0.265		130	0.694	0.624	0.623	0.706
	130.1	0.424	0.302	0.221	0.258	0.258		130.1	0.692	0.625	0.621	0.703
	130.2	0.422	0.308	0.233	0.256	0.256		130.2	0.696	0.623	0.623	0.703
	130.3	0.424	0.302	0.225	0.259	0.259		130.3	0.698	0.623	0.621	0.703
	130.4	0.423	0.307	0.228	0.265	0.265		130.4	0.693	0.623	0.623	0.701
	130.5	0.421	0.297	0.222	0.261	0.261		130.5	0.692	0.622	0.621	0.7
	130.6	0.422	0.294	0.22	0.257	0.257		130.6	0.692	0.62	0.62	0.699
	130.7	0.423	0.3	0.223	0.257	0.257		130.7	0.691	0.619	0.622	0.698
	130.8	0.423	0.292	0.22	0.262	0.262		130.8	0.692	0.62	0.617	0.697
	130.9	0.424	0.3	0.22	0.26	0.26		130.9	0.694	0.619	0.618	0.7
	131	0.423	0.305	0.222	0.258	0.258		131	0.694	0.617	0.619	0.696
	131.1	0.422	0.304	0.222	0.254	0.254		131.1	0.692	0.617	0.617	0.696
	131.2	0.422	0.307	0.224	0.256	0.256		131.2	0.691	0.615	0.617	0.7
	131.3	0.42	0.31	0.221	0.255	0.255		131.3	0.69	0.614	0.617	0.694
	131.4	0.42	0.314	0.222	0.257	0.257		131.4	0.692	0.614	0.618	0.696
	131.5	0.419	0.307	0.231	0.256	0.256		131.5	0.691	0.618	0.618	0.693
	131.6	0.42	0.305	0.23	0.257	0.257		131.6	0.689	0.617	0.617	0.693
	131.7	0.422	0.314	0.224	0.252	0.252		131.7	0.688	0.615	0.616	0.692
	131.8	0.422	0.313	0.228	0.256	0.256		131.8	0.686	0.613	0.616	0.693
	131.9	0.42	0.29	0.229	0.261	0.261		131.9	0.688	0.615	0.616	0.693
	132	0.42	0.294	0.222	0.258	0.258		132	0.688	0.616	0.612	0.689
	132.1	0.421	0.296	0.213	0.253	0.253		132.1	0.685	0.616	0.613	0.691
	132.2	0.42	0.298	0.226	0.261	0.261		132.2	0.685	0.616	0.61	0.69
	132.3	0.421	0.295	0.217	0.255	0.255		132.3	0.688	0.612	0.61	0.69
	132.4	0.42	0.298	0.219	0.259	0.259		132.4	0.687	0.612	0.61	0.69
	132.5	0.42	0.294	0.221	0.254	0.254		132.5	0.689	0.615	0.611	0.689
	132.6	0.419	0.302	0.227	0.257	0.257		132.6	0.69	0.615	0.611	0.691
	132.7	0.422	0.305	0.223	0.258	0.258		132.7	0.688	0.615	0.61	0.69
	132.8	0.42	0.293	0.215	0.252	0.252		132.8	0.686	0.616	0.611	0.692
	132.9	0.422	0.294	0.217	0.252	0.252		132.9	0.684	0.614	0.613	0.69
	133	0.424	0.297	0.223	0.259	0.259		133	0.684	0.614	0.61	0.689
	133.1	0.421	0.297	0.219	0.259	0.259		133.1	0.685	0.614	0.61	0.687
	133.2	0.421	0.301	0.234	0.256	0.256		133.2	0.684	0.615	0.608	0.691
	133.3	0.422	0.291	0.232	0.257	0.257		133.3	0.686	0.61	0.608	0.69
	133.4	0.425	0.295	0.22	0.257	0.257		133.4	0.686	0.615	0.61	0.686
	133.5	0.423	0.292	0.21	0.256	0.256		133.5	0.681	0.612	0.608	0.683
	133.6	0.42	0.292	0.215	0.26	0.26		133.6	0.683	0.609	0.608	0.686
	133.7	0.421	0.297	0.222	0.252	0.252		133.7	0.685	0.609	0.605	0.684
	133.8	0.421	0.296	0.222	0.253	0.253		133.8	0.685	0.61	0.609	0.684
	133.9	0.419	0.289	0.22	0.249	0.249		133.9	0.683	0.61	0.606	0.684
	134	0.419	0.293	0.227	0.251	0.251		134	0.684	0.609	0.607	0.684
	134.1	0.417	0.288	0.229	0.258	0.258		134.1	0.681	0.607	0.609	0.686
	134.2	0.419	0.29	0.225	0.258	0.258		134.2	0.678	0.608	0.605	0.687
	134.3	0.42	0.291	0.227	0.258	0.258		134.3	0.683	0.612	0.605	0.686
	134.4	0.42	0.29	0.226	0.247	0.247		134.4	0.683	0.61	0.607	0.687
	134.5	0.42	0.295	0.224	0.25	0.25		134.5	0.681	0.61	0.605	0.686
	134.6	0.416	0.288	0.22	0.251	0.251		134.6	0.681	0.609	0.607	0.685
	134.7	0.417	0.294	0.221	0.247	0.247		134.7	0.683	0.608	0.607	0.684
	134.8	0.42	0.298	0.227	0.252	0.252		134.8	0.681	0.609	0.608	0.681
	134.9	0.418	0.292	0.223	0.256	0.256		134.9	0.68	0.607	0.606	0.679
	135	0.417	0.299	0.228	0.251	0.251		135	0.679	0.607	0.603	0.683
	135.1	0.419	0.306	0.22	0.253	0.253		135.1	0.678	0.605	0.602	0.679
	135.2	0.417	0.295	0.216	0.251	0.251		135.2	0.679	0.604	0.605	0.685
	135.3	0.415	0.295	0.214	0.258	0.258		135.3	0.68	0.606	0.606	0.685
	135.4	0.419	0.293	0.218	0.255	0.255		135.4	0.681	0.606	0.603	0.683
	135.5	0.42	0.283	0.218	0.255	0.255		135.5	0.675	0.601	0.603	0.68
	135.6	0.418	0.295	0.216	0.254	0.254		135.6	0.681	0.601	0.6	0.681
	135.7	0.419	0.297	0.219	0.253	0.253		135.7	0.68	0.603	0.601	0.682
	135.8	0.42	0.303	0.216	0.248	0.248		135.8	0.676	0.604	0.604	0.68
	135.9	0.418	0.289	0.22	0.248	0.248		135.9	0.676	0.607	0.602	0.681
	136	0.418	0.295	0.22	0.256	0.256		136	0.674	0.608	0.602	0.68
	136.1	0.416	0.286	0.219	0.248	0.248		136.1	0.673	0.607	0.601	0.68
	136.2	0.417	0.293	0.22	0.255	0.255		136.2	0.673	0.603	0.601	0.681
	136.3	0.418	0.293	0.216	0.25	0.25		136.3	0.675	0.605	0.599	0.678
	136.4	0.416	0.285	0.225	0.249	0.249		136.4	0.673	0.605	0.599	0.677
	136.5	0.417	0.286	0.226	0.256	0.256		136.5	0.672	0.603	0.6	0.677
	136.6	0.413	0.296	0.231	0.251	0.251		136.6	0.672	0.605	0.598	0.678
	136.7	0.416	0.298	0.219	0.257	0.257		136.7	0.673	0.6	0.599	0.679
	136.8	0.419	0.299	0.218	0.253	0.253		136.8	0.671	0.604	0.598	0.676
	136.9	0.417	0.286	0.219	0.257	0.257		136.9	0.672	0.6	0.596	0.676
	137	0.416	0.291	0.224	0.25	0.25		137	0.671	0.601	0.597	0.675
	137.1	0.418	0.296	0.224	0.253	0.253		137.1	0.674	0.599	0.595	0.677
	137.2	0.414	0.301	0.218	0.256	0.256		137.2	0.674	0.597	0.598	0.678
	137.3	0.415	0.304	0.217	0.251	0.251		137.3	0.675	0.597	0.599	0.677
	137.4	0.415	0.301	0.216	0.255	0.255		137.4	0.674	0.595	0.596	0.674
	137.5	0.416	0.302	0.219	0.255	0.255		137.5	0.674	0.6	0.598	0.676
	137.6	0.416	0.3	0.222	0.256	0.256		137.6	0.668	0.598	0.593	0.676
	137.7	0.413	0.298	0.225	0.25	0.25		137.7	0.672	0.597	0.594	0.675
	137.8	0.413	0.291	0.217	0.257	0.257		137.8	0.668	0.597	0.593	0.675
	137.9	0.414	0.285	0.213	0.256	0.256		137.9	0.669	0.599	0.595	0.675
	138	0.416	0.293	0.215	0.255	0.255		138	0.666	0.598	0.592	0.671
	138.1	0.418	0.297	0.211	0.257	0.257		138.1	0.667	0.6	0.593	0.671
	138.2	0.416	0.287	0.205	0.253	0.253		138.2	0.667	0.6	0.593	0.668
	138.3	0.414	0.291	0.213	0.25	0.25		138.3	0.666	0.597	0.591	0.671
	138.4	0.415	0.289	0.216	0.252	0.252		138.4	0.668	0.601	0.593	0.672
	138.5	0.416	0.284	0.213	0.257	0.257		138.5	0.667	0.602	0.59	0.673
	138.6	0.418	0.288	0.211	0.249	0.249		138.6	0.666	0.601	0.588	0.674
	138.7	0.417	0.292	0.218	0.248	0.248		138.7	0.669	0.599	0.592	0.67
	138.8	0.416	0.299	0.223	0.25	0.25		138.8	0.67	0.599	0.593	0.669
	138.9	0.416	0.289	0.223	0.246	0.246		138.9	0.673	0.599	0.588	0.667
	139	0.419	0.292	0.218	0.245	0.245		139	0.668	0.596	0.588	0.669
	139.1	0.415	0.293	0.212	0.243	0.243		139.1	0.669	0.595	0.585	0.669
	139.2	0.417	0.29	0.22	0.248	0.248		139.2	0.666	0.596	0.587	0.671
	139.3	0.417	0.291	0.218	0.253	0.253		139.3	0.667	0.594	0.586	0.668
	139.4	0.416	0.293	0.215	0.246	0.246		139.4	0.665	0.593	0.588	0.67
	139.5	0.419	0.295	0.22	0.244	0.244		139.5	0.666	0.597	0.587	0.673
	139.6	0.415	0.292	0.217	0.244	0.244		139.6	0.665	0.595	0.588	0.667
	139.7	0.415	0.291	0.228	0.248	0.248		139.7	0.666	0.592	0.589	0.668
	139.8	0.412	0.295	0.208	0.249	0.249		139.8	0.668	0.593	0.587	0.666
	139.9	0.414	0.291	0.214	0.253	0.253		139.9	0.666	0.598	0.586	0.666
	140	0.415	0.289	0.218	0.252	0.252		140	0.667	0.594	0.586	0.664
	140.1	0.416	0.288	0.209	0.255	0.255		140.1	0.665	0.595	0.585	0.67
	140.2	0.418	0.289	0.213	0.256	0.256		140.2	0.664	0.593	0.585	0.667
	140.3	0.413	0.283	0.221	0.253	0.253		140.3	0.666	0.59	0.587	0.668
	140.4	0.415	0.288	0.211	0.247	0.247		140.4	0.664	0.593	0.587	0.664
	140.5	0.417	0.281	0.215	0.246	0.246		140.5	0.662	0.591	0.585	0.666
	140.6	0.416	0.285	0.218	0.247	0.247		140.6	0.663	0.592	0.588	0.667
	140.7	0.415	0.28	0.218	0.25	0.25		140.7	0.662	0.593	0.589	0.666
	140.8	0.416	0.288	0.219	0.255	0.255		140.8	0.663	0.588	0.586	0.666
	140.9	0.417	0.292	0.22	0.246	0.246		140.9	0.663	0.583	0.585	0.665
	141	0.415	0.285	0.222	0.246	0.246		141	0.663	0.587	0.582	0.666
	141.1	0.417	0.284	0.213	0.245	0.245		141.1	0.661	0.588	0.583	0.665
	141.2	0.413	0.28	0.209	0.247	0.247		141.2	0.661	0.589	0.586	0.665
	141.3	0.413	0.283	0.213	0.241	0.241		141.3	0.659	0.589	0.581	0.663
	141.4	0.414	0.284	0.219	0.249	0.249		141.4	0.662	0.592	0.582	0.664
	141.5	0.411	0.289	0.213	0.244	0.244		141.5	0.66	0.59	0.581	0.666
	141.6	0.412	0.303	0.21	0.248	0.248		141.6	0.657	0.589	0.583	0.664
	141.7	0.413	0.294	0.213	0.247	0.247		141.7	0.659	0.586	0.583	0.661
	141.8	0.412	0.294	0.217	0.249	0.249		141.8	0.658	0.589	0.583	0.661
	141.9	0.413	0.286	0.21	0.254	0.254		141.9	0.66	0.589	0.581	0.661
	142	0.415	0.282	0.224	0.245	0.245		142	0.66	0.588	0.582	0.661
	142.1	0.415	0.288	0.211	0.248	0.248		142.1	0.664	0.588	0.583	0.662
	142.2	0.415	0.285	0.22	0.245	0.245		142.2	0.658	0.588	0.583	0.662
	142.3	0.412	0.279	0.213	0.246	0.246		142.3	0.658	0.585	0.581	0.658
	142.4	0.414	0.288	0.213	0.247	0.247		142.4	0.655	0.586	0.58	0.66
	142.5	0.415	0.286	0.205	0.247	0.247		142.5	0.657	0.584	0.581	0.658
	142.6	0.413	0.293	0.209	0.245	0.245		142.6	0.651	0.587	0.58	0.659
	142.7	0.413	0.293	0.204	0.247	0.247		142.7	0.656	0.588	0.579	0.656
	142.8	0.416	0.279	0.211	0.243	0.243		142.8	0.658	0.585	0.579	0.658
	142.9	0.415	0.294	0.215	0.248	0.248		142.9	0.657	0.584	0.578	0.658
	143	0.415	0.293	0.224	0.243	0.243		143	0.656	0.583	0.576	0.659
	143.1	0.412	0.288	0.214	0.246	0.246		143.1	0.657	0.583	0.578	0.657
	143.2	0.412	0.278	0.213	0.245	0.245		143.2	0.655	0.581	0.576	0.656
	143.3	0.412	0.289	0.207	0.245	0.245		143.3	0.655	0.585	0.575	0.66
	143.4	0.414	0.294	0.216	0.239	0.239		143.4	0.656	0.584	0.576	0.655
	143.5	0.414	0.283	0.213	0.244	0.244		143.5	0.655	0.587	0.576	0.655
	143.6	0.414	0.288	0.216	0.244	0.244		143.6	0.657	0.583	0.576	0.659
	143.7	0.412	0.294	0.221	0.246	0.246		143.7	0.655	0.583	0.574	0.663
	143.8	0.414	0.289	0.214	0.247	0.247		143.8	0.654	0.582	0.575	0.658
	143.9	0.412	0.282	0.214	0.246	0.246		143.9	0.655	0.579	0.574	0.66
	144	0.411	0.286	0.221	0.248	0.248		144	0.655	0.582	0.573	0.657
	144.1	0.413	0.285	0.222	0.249	0.249		144.1	0.654	0.58	0.574	0.657
	144.2	0.414	0.281	0.209	0.245	0.245		144.2	0.655	0.579	0.573	0.658
	144.3	0.412	0.282	0.209	0.244	0.244		144.3	0.655	0.58	0.574	0.655
	144.4	0.412	0.286	0.212	0.241	0.241		144.4	0.652	0.578	0.572	0.654
	144.5	0.413	0.287	0.22	0.241	0.241		144.5	0.655	0.583	0.575	0.654
	144.6	0.411	0.29	0.211	0.241	0.241		144.6	0.651	0.578	0.573	0.652
	144.7	0.41	0.299	0.22	0.243	0.243		144.7	0.649	0.58	0.571	0.653
	144.8	0.413	0.287	0.217	0.241	0.241		144.8	0.65	0.579	0.573	0.654
	144.9	0.415	0.288	0.214	0.245	0.245		144.9	0.648	0.58	0.574	0.655
	145	0.415	0.286	0.211	0.24	0.24		145	0.648	0.579	0.573	0.655
	145.1	0.414	0.282	0.205	0.239	0.239		145.1	0.647	0.578	0.571	0.651
	145.2	0.411	0.281	0.22	0.238	0.238		145.2	0.648	0.578	0.573	0.653
	145.3	0.412	0.282	0.211	0.241	0.241		145.3	0.65	0.58	0.57	0.65
	145.4	0.412	0.278	0.211	0.241	0.241		145.4	0.648	0.581	0.573	0.653
	145.5	0.413	0.282	0.208	0.242	0.242		145.5	0.648	0.58	0.57	0.651
	145.6	0.411	0.285	0.217	0.245	0.245		145.6	0.648	0.577	0.57	0.651
	145.7	0.409	0.284	0.215	0.24	0.24		145.7	0.647	0.577	0.571	0.648
	145.8	0.414	0.285	0.214	0.248	0.248		145.8	0.645	0.578	0.571	0.648
	145.9	0.413	0.293	0.215	0.241	0.241		145.9	0.647	0.574	0.569	0.649
	146	0.41	0.284	0.205	0.243	0.243		146	0.648	0.575	0.568	0.645
	146.1	0.413	0.283	0.198	0.247	0.247		146.1	0.647	0.578	0.569	0.645
	146.2	0.411	0.285	0.213	0.247	0.247		146.2	0.647	0.578	0.57	0.647
	146.3	0.411	0.279	0.215	0.251	0.251		146.3	0.647	0.577	0.566	0.647
	146.4	0.409	0.283	0.22	0.251	0.251		146.4	0.647	0.575	0.568	0.651
	146.5	0.41	0.283	0.205	0.245	0.245		146.5	0.647	0.577	0.564	0.652
	146.6	0.411	0.284	0.214	0.243	0.243		146.6	0.645	0.575	0.566	0.653
	146.7	0.411	0.281	0.212	0.241	0.241		146.7	0.646	0.577	0.567	0.651
	146.8	0.413	0.272	0.217	0.256	0.256		146.8	0.646	0.571	0.568	0.648
	146.9	0.411	0.29	0.216	0.245	0.245		146.9	0.644	0.573	0.567	0.648
	147	0.411	0.288	0.218	0.249	0.249		147	0.643	0.569	0.568	0.645
	147.1	0.41	0.292	0.203	0.24	0.24		147.1	0.639	0.572	0.567	0.642
	147.2	0.409	0.282	0.206	0.241	0.241		147.2	0.642	0.572	0.567	0.647
	147.3	0.409	0.286	0.215	0.248	0.248		147.3	0.644	0.573	0.566	0.646
	147.4	0.407	0.282	0.207	0.246	0.246		147.4	0.644	0.576	0.566	0.644
	147.5	0.407	0.285	0.208	0.243	0.243		147.5	0.643	0.574	0.564	0.643
	147.6	0.409	0.281	0.217	0.241	0.241		147.6	0.641	0.575	0.565	0.64
	147.7	0.41	0.285	0.207	0.236	0.236		147.7	0.64	0.573	0.562	0.641
	147.8	0.41	0.281	0.209	0.243	0.243		147.8	0.64	0.57	0.564	0.638
	147.9	0.409	0.281	0.208	0.244	0.244		147.9	0.642	0.571	0.56	0.642
	148	0.411	0.287	0.215	0.245	0.245		148	0.641	0.573	0.562	0.644
	148.1	0.41	0.296	0.208	0.245	0.245		148.1	0.64	0.571	0.561	0.643
	148.2	0.41	0.291	0.208	0.25	0.25		148.2	0.642	0.571	0.561	0.645
	148.3	0.409	0.277	0.209	0.246	0.246		148.3	0.639	0.571	0.562	0.642
	148.4	0.411	0.28	0.209	0.244	0.244		148.4	0.641	0.57	0.559	0.642
	148.5	0.412	0.29	0.209	0.242	0.242		148.5	0.641	0.567	0.559	0.642
	148.6	0.408	0.278	0.205	0.242	0.242		148.6	0.639	0.568	0.558	0.641
	148.7	0.409	0.281	0.212	0.244	0.244		148.7	0.641	0.57	0.56	0.641
	148.8	0.408	0.279	0.213	0.241	0.241		148.8	0.638	0.571	0.558	0.643
	148.9	0.409	0.277	0.214	0.241	0.241		148.9	0.639	0.569	0.558	0.646
	149	0.409	0.274	0.208	0.235	0.235		149	0.639	0.57	0.561	0.643
	149.1	0.407	0.274	0.211	0.24	0.24		149.1	0.638	0.568	0.558	0.642
	149.2	0.409	0.272	0.218	0.245	0.245		149.2	0.639	0.571	0.561	0.64
	149.3	0.406	0.276	0.213	0.246	0.246		149.3	0.641	0.567	0.563	0.639
	149.4	0.408	0.279	0.207	0.242	0.242		149.4	0.639	0.568	0.56	0.64
	149.5	0.405	0.271	0.21	0.242	0.242		149.5	0.636	0.565	0.559	0.637
	149.6	0.408	0.277	0.209	0.243	0.243		149.6	0.637	0.567	0.562	0.636
	149.7	0.409	0.271	0.203	0.237	0.237		149.7	0.635	0.569	0.56	0.638
	149.8	0.407	0.274	0.203	0.247	0.247		149.8	0.634	0.567	0.56	0.639
	149.9	0.409	0.279	0.206	0.243	0.243		149.9	0.636	0.565	0.557	0.637
	150	0.41	0.278	0.208	0.243	0.243		150	0.638	0.568	0.557	0.637
	150.1	0.409	0.286	0.21	0.239	0.239		150.1	0.636	0.567	0.556	0.639
	150.2	0.412	0.272	0.209	0.237	0.237		150.2	0.638	0.566	0.555	0.635
	150.3	0.411	0.276	0.206	0.238	0.238		150.3	0.637	0.566	0.556	0.634
	150.4	0.41	0.27	0.213	0.244	0.244		150.4	0.635	0.565	0.557	0.633
	150.5	0.41	0.279	0.204	0.238	0.238		150.5	0.635	0.564	0.557	0.636
	150.6	0.412	0.278	0.215	0.24	0.24		150.6	0.634	0.566	0.559	0.635
	150.7	0.408	0.287	0.214	0.236	0.236		150.7	0.633	0.563	0.556	0.636
	150.8	0.409	0.285	0.205	0.233	0.233		150.8	0.635	0.565	0.557	0.637
	150.9	0.41	0.284	0.209	0.239	0.239		150.9	0.637	0.564	0.558	0.636
	151	0.406	0.29	0.205	0.244	0.244		151	0.636	0.562	0.554	0.636
	151.1	0.407	0.286	0.205	0.238	0.238		151.1	0.632	0.562	0.555	0.634
	151.2	0.409	0.285	0.208	0.235	0.235		151.2	0.634	0.561	0.553	0.636
	151.3	0.407	0.28	0.205	0.241	0.241		151.3	0.635	0.558	0.555	0.633
	151.4	0.406	0.276	0.2	0.234	0.234		151.4	0.633	0.562	0.555	0.633
	151.5	0.408	0.274	0.203	0.241	0.241		151.5	0.632	0.561	0.555	0.633
	151.6	0.409	0.279	0.202	0.247	0.247		151.6	0.63	0.562	0.555	0.633
	151.7	0.404	0.284	0.212	0.24	0.24		151.7	0.631	0.563	0.553	0.634
	151.8	0.406	0.279	0.207	0.24	0.24		151.8	0.63	0.566	0.554	0.633
	151.9	0.409	0.277	0.204	0.239	0.239		151.9	0.627	0.566	0.553	0.633
	152	0.407	0.286	0.204	0.244	0.244		152	0.629	0.565	0.553	0.631
	152.1	0.408	0.279	0.202	0.239	0.239		152.1	0.628	0.564	0.556	0.629
	152.2	0.404	0.284	0.202	0.249	0.249		152.2	0.628	0.561	0.554	0.628
	152.3	0.407	0.267	0.21	0.242	0.242		152.3	0.629	0.562	0.554	0.63
	152.4	0.407	0.276	0.206	0.238	0.238		152.4	0.633	0.56	0.553	0.629
	152.5	0.406	0.279	0.206	0.235	0.235		152.5	0.629	0.559	0.551	0.626
	152.6	0.406	0.283	0.207	0.238	0.238		152.6	0.631	0.559	0.549	0.629
	152.7	0.408	0.282	0.205	0.234	0.234		152.7	0.631	0.556	0.549	0.627
	152.8	0.407	0.273	0.21	0.24	0.24		152.8	0.628	0.557	0.551	0.631
	152.9	0.408	0.269	0.206	0.248	0.248		152.9	0.628	0.558	0.55	0.634
	153	0.408	0.28	0.212	0.245	0.245		153	0.627	0.557	0.549	0.631
	153.1	0.407	0.277	0.209	0.237	0.237		153.1	0.626	0.558	0.548	0.633
	153.2	0.406	0.266	0.2	0.237	0.237		153.2	0.624	0.563	0.549	0.634
	153.3	0.407	0.274	0.218	0.229	0.229		153.3	0.626	0.564	0.546	0.632
	153.4	0.41	0.281	0.217	0.236	0.236		153.4	0.625	0.559	0.548	0.631
	153.5	0.408	0.28	0.209	0.237	0.237		153.5	0.628	0.559	0.549	0.629
	153.6	0.408	0.28	0.216	0.239	0.239		153.6	0.626	0.555	0.55	0.629
	153.7	0.409	0.271	0.207	0.236	0.236		153.7	0.629	0.559	0.548	0.628
	153.8	0.408	0.278	0.2	0.231	0.231		153.8	0.627	0.555	0.548	0.624
	153.9	0.407	0.281	0.208	0.243	0.243		153.9	0.629	0.553	0.546	0.624
	154	0.406	0.277	0.197	0.237	0.237		154	0.627	0.555	0.547	0.628
	154.1	0.407	0.276	0.205	0.243	0.243		154.1	0.623	0.555	0.548	0.631
	154.2	0.411	0.28	0.211	0.239	0.239		154.2	0.627	0.555	0.548	0.631
	154.3	0.408	0.279	0.201	0.234	0.234		154.3	0.625	0.555	0.546	0.628
	154.4	0.407	0.276	0.205	0.238	0.238		154.4	0.625	0.557	0.546	0.627
	154.5	0.405	0.283	0.199	0.24	0.24		154.5	0.624	0.555	0.544	0.624
	154.6	0.41	0.282	0.206	0.238	0.238		154.6	0.626	0.556	0.542	0.624
	154.7	0.408	0.27	0.199	0.244	0.244		154.7	0.624	0.556	0.545	0.621
	154.8	0.407	0.275	0.204	0.235	0.235		154.8	0.623	0.552	0.545	0.625
	154.9	0.407	0.269	0.203	0.234	0.234		154.9	0.623	0.553	0.544	0.625
	155	0.405	0.267	0.21	0.236	0.236		155	0.622	0.551	0.543	0.626
	155.1	0.403	0.27	0.217	0.236	0.236		155.1	0.621	0.552	0.542	0.624
	155.2	0.404	0.265	0.209	0.24	0.24		155.2	0.619	0.552	0.543	0.623
	155.3	0.403	0.277	0.21	0.236	0.236		155.3	0.618	0.553	0.543	0.619
	155.4	0.405	0.276	0.212	0.238	0.238		155.4	0.618	0.551	0.545	0.619
	155.5	0.404	0.281	0.209	0.235	0.235		155.5	0.623	0.553	0.543	0.623
	155.6	0.406	0.265	0.198	0.239	0.239		155.6	0.619	0.554	0.543	0.623
	155.7	0.407	0.27	0.205	0.232	0.232		155.7	0.62	0.554	0.539	0.62
	155.8	0.407	0.272	0.214	0.239	0.239		155.8	0.62	0.55	0.541	0.62
	155.9	0.409	0.272	0.204	0.237	0.237		155.9	0.621	0.549	0.544	0.62
	156	0.405	0.271	0.201	0.239	0.239		156	0.619	0.546	0.544	0.621
	156.1	0.405	0.271	0.207	0.236	0.236		156.1	0.621	0.55	0.541	0.618
	156.2	0.407	0.271	0.2	0.237	0.237		156.2	0.62	0.551	0.542	0.618
	156.3	0.408	0.271	0.2	0.234	0.234		156.3	0.619	0.552	0.538	0.617
	156.4	0.407	0.279	0.203	0.234	0.234		156.4	0.621	0.552	0.541	0.617
	156.5	0.407	0.269	0.204	0.239	0.239		156.5	0.619	0.554	0.539	0.622
	156.6	0.408	0.273	0.21	0.235	0.235		156.6	0.62	0.554	0.538	0.621
	156.7	0.407	0.264	0.202	0.233	0.233		156.7	0.62	0.551	0.536	0.62
	156.8	0.405	0.271	0.198	0.232	0.232		156.8	0.618	0.549	0.537	0.622
	156.9	0.406	0.27	0.212	0.233	0.233		156.9	0.618	0.545	0.537	0.622
	157	0.403	0.275	0.194	0.236	0.236		157	0.621	0.545	0.541	0.617
	157.1	0.41	0.283	0.195	0.231	0.231		157.1	0.619	0.55	0.538	0.611
	157.2	0.405	0.278	0.204	0.236	0.236		157.2	0.614	0.546	0.538	0.614
	157.3	0.405	0.27	0.21	0.24	0.24		157.3	0.615	0.549	0.539	0.616
	157.4	0.406	0.27	0.201	0.237	0.237		157.4	0.617	0.549	0.539	0.613
	157.5	0.406	0.269	0.2	0.235	0.235		157.5	0.617	0.547	0.539	0.613
	157.6	0.407	0.277	0.204	0.238	0.238		157.6	0.618	0.547	0.536	0.614
	157.7	0.407	0.276	0.203	0.231	0.231		157.7	0.617	0.547	0.537	0.614
	157.8	0.404	0.27	0.197	0.234	0.234		157.8	0.616	0.547	0.539	0.613
	157.9	0.406	0.268	0.201	0.235	0.235		157.9	0.618	0.546	0.536	0.617
	158	0.406	0.273	0.202	0.23	0.23		158	0.617	0.547	0.537	0.614
	158.1	0.405	0.267	0.205	0.237	0.237		158.1	0.618	0.546	0.533	0.617
	158.2	0.406	0.272	0.215	0.232	0.232		158.2	0.613	0.549	0.533	0.62
	158.3	0.402	0.268	0.202	0.235	0.235		158.3	0.611	0.549	0.534	0.616
	158.4	0.401	0.271	0.2	0.231	0.231		158.4	0.612	0.549	0.535	0.614
	158.5	0.403	0.272	0.199	0.232	0.232		158.5	0.611	0.545	0.535	0.613
	158.6	0.403	0.278	0.201	0.244	0.244		158.6	0.613	0.549	0.536	0.614
	158.7	0.403	0.279	0.199	0.233	0.233		158.7	0.612	0.547	0.535	0.616
	158.8	0.404	0.275	0.2	0.238	0.238		158.8	0.612	0.547	0.534	0.614
	158.9	0.405	0.262	0.195	0.232	0.232		158.9	0.609	0.546	0.532	0.615
	159	0.405	0.266	0.206	0.235	0.235		159	0.61	0.545	0.535	0.614
	159.1	0.403	0.269	0.202	0.237	0.237		159.1	0.611	0.546	0.536	0.614
	159.2	0.404	0.276	0.205	0.235	0.235		159.2	0.611	0.544	0.536	0.611
	159.3	0.404	0.267	0.199	0.236	0.236		159.3	0.609	0.543	0.532	0.612
	159.4	0.405	0.273	0.194	0.235	0.235		159.4	0.61	0.546	0.531	0.616
	159.5	0.406	0.266	0.205	0.237	0.237		159.5	0.61	0.547	0.533	0.612
	159.6	0.404	0.269	0.21	0.239	0.239		159.6	0.608	0.546	0.533	0.611
	159.7	0.407	0.276	0.208	0.236	0.236		159.7	0.61	0.545	0.533	0.609
	159.8	0.406	0.278	0.211	0.23	0.23		159.8	0.608	0.545	0.533	0.61
	159.9	0.405	0.271	0.2	0.232	0.232		159.9	0.61	0.543	0.532	0.611
	160	0.404	0.263	0.204	0.236	0.236		160	0.612	0.54	0.532	0.612
	160.1	0.403	0.272	0.194	0.235	0.235		160.1	0.611	0.541	0.532	0.612
	160.2	0.405	0.262	0.197	0.229	0.229		160.2	0.611	0.54	0.53	0.61
	160.3	0.406	0.27	0.206	0.229	0.229		160.3	0.61	0.541	0.53	0.611
	160.4	0.405	0.268	0.213	0.231	0.231		160.4	0.607	0.543	0.532	0.61
	160.5	0.404	0.273	0.212	0.228	0.228		160.5	0.61	0.541	0.531	0.607
	160.6	0.4	0.274	0.209	0.232	0.232		160.6	0.611	0.543	0.531	0.609
	160.7	0.402	0.268	0.208	0.227	0.227		160.7	0.608	0.541	0.531	0.61
	160.8	0.404	0.272	0.199	0.23	0.23		160.8	0.612	0.541	0.529	0.607
	160.9	0.403	0.27	0.201	0.227	0.227		160.9	0.605	0.541	0.528	0.606
	161	0.404	0.266	0.211	0.23	0.23		161	0.604	0.539	0.531	0.608
	161.1	0.404	0.266	0.199	0.23	0.23		161.1	0.604	0.538	0.531	0.607
	161.2	0.406	0.269	0.193	0.232	0.232		161.2	0.607	0.538	0.527	0.609
	161.3	0.404	0.269	0.198	0.233	0.233		161.3	0.605	0.539	0.528	0.605
	161.4	0.406	0.278	0.204	0.229	0.229		161.4	0.606	0.542	0.527	0.605
	161.5	0.405	0.268	0.21	0.234	0.234		161.5	0.607	0.539	0.528	0.607
	161.6	0.405	0.263	0.201	0.234	0.234		161.6	0.608	0.539	0.528	0.604
	161.7	0.401	0.264	0.199	0.242	0.242		161.7	0.604	0.54	0.529	0.609
	161.8	0.402	0.274	0.196	0.233	0.233		161.8	0.609	0.54	0.525	0.607
	161.9	0.401	0.265	0.204	0.236	0.236		161.9	0.606	0.54	0.526	0.608
	162	0.4	0.263	0.203	0.235	0.235		162	0.605	0.54	0.524	0.607
	162.1	0.402	0.264	0.204	0.234	0.234		162.1	0.605	0.54	0.523	0.606
	162.2	0.402	0.273	0.199	0.233	0.233		162.2	0.603	0.541	0.525	0.606
	162.3	0.404	0.268	0.205	0.231	0.231		162.3	0.603	0.541	0.525	0.605
	162.4	0.4	0.276	0.212	0.231	0.231		162.4	0.603	0.539	0.522	0.604
	162.5	0.402	0.272	0.207	0.225	0.225		162.5	0.602	0.54	0.524	0.602
	162.6	0.401	0.267	0.197	0.227	0.227		162.6	0.601	0.538	0.525	0.605
	162.7	0.402	0.267	0.207	0.234	0.234		162.7	0.603	0.536	0.524	0.607
	162.8	0.399	0.279	0.198	0.223	0.223		162.8	0.604	0.536	0.526	0.603
	162.9	0.402	0.271	0.203	0.229	0.229		162.9	0.602	0.538	0.526	0.6
	163	0.402	0.267	0.211	0.239	0.239		163	0.601	0.536	0.522	0.603
	163.1	0.403	0.262	0.202	0.238	0.238		163.1	0.601	0.534	0.522	0.604
	163.2	0.402	0.271	0.203	0.234	0.234		163.2	0.602	0.535	0.524	0.601
	163.3	0.401	0.27	0.204	0.231	0.231		163.3	0.601	0.533	0.523	0.602
	163.4	0.401	0.266	0.198	0.234	0.234		163.4	0.602	0.535	0.524	0.6
	163.5	0.4	0.273	0.2	0.23	0.23		163.5	0.601	0.531	0.525	0.598
	163.6	0.404	0.27	0.205	0.23	0.23		163.6	0.601	0.537	0.525	0.6
	163.7	0.402	0.271	0.192	0.234	0.234		163.7	0.603	0.537	0.524	0.602
	163.8	0.401	0.265	0.199	0.237	0.237		163.8	0.602	0.536	0.523	0.6
	163.9	0.402	0.268	0.195	0.229	0.229		163.9	0.6	0.54	0.522	0.599
	164	0.401	0.269	0.195	0.226	0.226		164	0.598	0.534	0.521	0.6
	164.1	0.402	0.277	0.2	0.23	0.23		164.1	0.601	0.533	0.522	0.6
	164.2	0.4	0.269	0.192	0.236	0.236		164.2	0.598	0.531	0.522	0.597
	164.3	0.402	0.265	0.194	0.242	0.242		164.3	0.596	0.534	0.52	0.597
	164.4	0.398	0.268	0.203	0.23	0.23		164.4	0.597	0.534	0.522	0.599
	164.5	0.399	0.262	0.203	0.23	0.23		164.5	0.598	0.533	0.523	0.596
	164.6	0.399	0.265	0.203	0.232	0.232		164.6	0.597	0.533	0.521	0.6
	164.7	0.4	0.27	0.192	0.231	0.231		164.7	0.595	0.532	0.52	0.599
	164.8	0.402	0.271	0.192	0.23	0.23		164.8	0.599	0.533	0.518	0.597
	164.9	0.405	0.272	0.189	0.238	0.238		164.9	0.594	0.531	0.523	0.599
	165	0.4	0.269	0.191	0.232	0.232		165	0.598	0.53	0.522	0.596
	165.1	0.402	0.264	0.195	0.237	0.237		165.1	0.598	0.531	0.522	0.601
	165.2	0.403	0.267	0.197	0.23	0.23		165.2	0.597	0.53	0.52	0.592
	165.3	0.402	0.267	0.214	0.237	0.237		165.3	0.594	0.53	0.521	0.596
	165.4	0.401	0.264	0.201	0.226	0.226		165.4	0.593	0.533	0.514	0.595
	165.5	0.402	0.262	0.19	0.238	0.238		165.5	0.593	0.532	0.519	0.599
	165.6	0.402	0.269	0.198	0.232	0.232		165.6	0.599	0.534	0.514	0.599
	165.7	0.405	0.264	0.194	0.238	0.238		165.7	0.595	0.531	0.515	0.597
	165.8	0.403	0.263	0.194	0.233	0.233		165.8	0.594	0.53	0.515	0.596
	165.9	0.404	0.268	0.189	0.229	0.229		165.9	0.595	0.531	0.516	0.593
	166	0.404	0.271	0.196	0.231	0.231		166	0.594	0.532	0.516	0.593
	166.1	0.402	0.276	0.198	0.236	0.236		166.1	0.597	0.529	0.517	0.595
	166.2	0.402	0.269	0.2	0.229	0.229		166.2	0.594	0.53	0.518	0.596
	166.3	0.399	0.264	0.198	0.235	0.235		166.3	0.592	0.531	0.516	0.593
	166.4	0.401	0.267	0.194	0.234	0.234		166.4	0.595	0.529	0.516	0.595
	166.5	0.4	0.264	0.213	0.236	0.236		166.5	0.591	0.53	0.519	0.594
	166.6	0.402	0.265	0.206	0.231	0.231		166.6	0.593	0.53	0.517	0.598
	166.7	0.401	0.266	0.192	0.226	0.226		166.7	0.592	0.531	0.515	0.594
	166.8	0.401	0.272	0.201	0.219	0.219		166.8	0.596	0.532	0.517	0.592
	166.9	0.401	0.265	0.199	0.227	0.227		166.9	0.592	0.531	0.516	0.593
	167	0.4	0.263	0.205	0.237	0.237		167	0.59	0.531	0.516	0.592
	167.1	0.401	0.264	0.198	0.227	0.227		167.1	0.589	0.528	0.515	0.593
	167.2	0.4	0.271	0.202	0.234	0.234		167.2	0.591	0.527	0.516	0.59
	167.3	0.4	0.268	0.2	0.23	0.23		167.3	0.589	0.529	0.517	0.593
	167.4	0.399	0.269	0.191	0.233	0.233		167.4	0.592	0.53	0.516	0.591
	167.5	0.402	0.265	0.194	0.236	0.236		167.5	0.594	0.526	0.516	0.593
	167.6	0.402	0.269	0.199	0.229	0.229		167.6	0.593	0.531	0.515	0.595
	167.7	0.401	0.267	0.202	0.232	0.232		167.7	0.596	0.529	0.514	0.593
	167.8	0.402	0.26	0.199	0.232	0.232		167.8	0.592	0.531	0.515	0.594
	167.9	0.4	0.261	0.194	0.231	0.231		167.9	0.589	0.529	0.513	0.59
	168	0.399	0.265	0.197	0.234	0.234		168	0.59	0.528	0.511	0.59
	168.1	0.4	0.264	0.197	0.226	0.226		168.1	0.59	0.528	0.511	0.588
	168.2	0.399	0.272	0.191	0.23	0.23		168.2	0.595	0.529	0.511	0.589
	168.3	0.4	0.27	0.193	0.229	0.229		168.3	0.591	0.527	0.51	0.59
	168.4	0.403	0.269	0.198	0.228	0.228		168.4	0.591	0.524	0.51	0.587
	168.5	0.4	0.269	0.193	0.224	0.224		168.5	0.591	0.527	0.514	0.593
	168.6	0.4	0.274	0.199	0.23	0.23		168.6	0.591	0.527	0.511	0.59
	168.7	0.4	0.269	0.201	0.235	0.235		168.7	0.592	0.527	0.508	0.587
	168.8	0.4	0.261	0.201	0.222	0.222		168.8	0.589	0.526	0.51	0.585
	168.9	0.402	0.259	0.205	0.229	0.229		168.9	0.593	0.524	0.509	0.585
	169	0.403	0.27	0.2	0.23	0.23		169	0.59	0.527	0.51	0.587
	169.1	0.403	0.262	0.19	0.224	0.224		169.1	0.589	0.525	0.509	0.59
	169.2	0.402	0.252	0.192	0.227	0.227		169.2	0.588	0.529	0.508	0.587
	169.3	0.401	0.257	0.198	0.229	0.229		169.3	0.588	0.529	0.508	0.588
	169.4	0.398	0.261	0.191	0.231	0.231		169.4	0.588	0.528	0.511	0.586
	169.5	0.399	0.255	0.199	0.231	0.231		169.5	0.587	0.523	0.509	0.589
	169.6	0.402	0.253	0.192	0.229	0.229		169.6	0.586	0.525	0.51	0.588
	169.7	0.398	0.254	0.195	0.224	0.224		169.7	0.586	0.528	0.512	0.591
	169.8	0.4	0.255	0.198	0.226	0.226		169.8	0.587	0.529	0.51	0.589
	169.9	0.399	0.266	0.198	0.221	0.221		169.9	0.586	0.528	0.509	0.586
	170	0.399	0.255	0.193	0.227	0.227		170	0.585	0.527	0.511	0.585
	170.1	0.401	0.254	0.196	0.227	0.227		170.1	0.585	0.522	0.51	0.587
	170.2	0.4	0.254	0.193	0.23	0.23		170.2	0.586	0.521	0.512	0.587
	170.3	0.398	0.261	0.197	0.232	0.232		170.3	0.582	0.521	0.512	0.585
	170.4	0.396	0.253	0.198	0.23	0.23		170.4	0.584	0.52	0.507	0.582
	170.5	0.397	0.255	0.199	0.224	0.224		170.5	0.584	0.521	0.511	0.584
	170.6	0.398	0.257	0.198	0.235	0.235		170.6	0.586	0.522	0.506	0.583
	170.7	0.397	0.27	0.194	0.23	0.23		170.7	0.584	0.524	0.505	0.581
	170.8	0.402	0.263	0.194	0.234	0.234		170.8	0.586	0.521	0.505	0.581
	170.9	0.401	0.257	0.193	0.228	0.228		170.9	0.585	0.522	0.505	0.583
	171	0.4	0.261	0.197	0.221	0.221		171	0.584	0.522	0.506	0.584
	171.1	0.401	0.254	0.2	0.225	0.225		171.1	0.585	0.523	0.506	0.58
	171.2	0.399	0.261	0.202	0.221	0.221		171.2	0.582	0.521	0.506	0.578
	171.3	0.4	0.264	0.203	0.227	0.227		171.3	0.582	0.519	0.505	0.581
	171.4	0.4	0.259	0.19	0.226	0.226		171.4	0.582	0.521	0.505	0.581
	171.5	0.398	0.259	0.199	0.227	0.227		171.5	0.582	0.52	0.504	0.582
	171.6	0.4	0.27	0.202	0.228	0.228		171.6	0.585	0.518	0.505	0.58
	171.7	0.399	0.262	0.191	0.23	0.23		171.7	0.584	0.518	0.506	0.581
	171.8	0.397	0.263	0.193	0.227	0.227		171.8	0.584	0.522	0.506	0.582
	171.9	0.398	0.264	0.193	0.221	0.221		171.9	0.581	0.523	0.504	0.582
	172	0.399	0.266	0.189	0.222	0.222		172	0.581	0.524	0.506	0.58
	172.1	0.4	0.256	0.187	0.219	0.219		172.1	0.583	0.522	0.508	0.579
	172.2	0.4	0.267	0.2	0.222	0.222		172.2	0.58	0.52	0.505	0.577
	172.3	0.399	0.265	0.204	0.223	0.223		172.3	0.582	0.52	0.503	0.58
	172.4	0.399	0.262	0.199	0.222	0.222		172.4	0.581	0.518	0.505	0.578
	172.5	0.394	0.259	0.197	0.235	0.235		172.5	0.582	0.517	0.502	0.578
	172.6	0.397	0.256	0.197	0.219	0.219		172.6	0.581	0.515	0.503	0.58
	172.7	0.397	0.269	0.204	0.237	0.237		172.7	0.577	0.514	0.506	0.579
	172.8	0.395	0.259	0.2	0.232	0.232		172.8	0.579	0.516	0.504	0.581
	172.9	0.398	0.255	0.195	0.224	0.224		172.9	0.579	0.516	0.505	0.58
	173	0.396	0.262	0.198	0.226	0.226		173	0.58	0.517	0.505	0.579
	173.1	0.399	0.269	0.197	0.223	0.223		173.1	0.58	0.517	0.504	0.577
	173.2	0.399	0.262	0.197	0.229	0.229		173.2	0.58	0.521	0.505	0.579
	173.3	0.398	0.265	0.204	0.225	0.225		173.3	0.58	0.518	0.5	0.579
	173.4	0.398	0.271	0.195	0.218	0.218		173.4	0.579	0.517	0.502	0.578
	173.5	0.399	0.278	0.202	0.227	0.227		173.5	0.576	0.518	0.502	0.58
	173.6	0.401	0.267	0.189	0.223	0.223		173.6	0.577	0.519	0.501	0.577
	173.7	0.4	0.266	0.181	0.225	0.225		173.7	0.579	0.514	0.499	0.575
	173.8	0.396	0.257	0.191	0.223	0.223		173.8	0.579	0.516	0.499	0.574
	173.9	0.396	0.252	0.194	0.224	0.224		173.9	0.576	0.515	0.501	0.575
	174	0.396	0.255	0.19	0.23	0.23		174	0.575	0.516	0.502	0.573
	174.1	0.396	0.265	0.192	0.228	0.228		174.1	0.576	0.514	0.499	0.573
	174.2	0.396	0.268	0.195	0.225	0.225		174.2	0.58	0.515	0.5	0.57
	174.3	0.395	0.264	0.194	0.226	0.226		174.3	0.579	0.515	0.498	0.573
	174.4	0.397	0.269	0.189	0.223	0.223		174.4	0.581	0.511	0.498	0.574
	174.5	0.396	0.268	0.2	0.228	0.228		174.5	0.576	0.511	0.5	0.575
	174.6	0.396	0.258	0.2	0.229	0.229		174.6	0.575	0.513	0.5	0.575
	174.7	0.397	0.264	0.192	0.226	0.226		174.7	0.576	0.514	0.499	0.575
	174.8	0.398	0.262	0.193	0.221	0.221		174.8	0.576	0.512	0.5	0.574
	174.9	0.397	0.261	0.194	0.218	0.218		174.9	0.576	0.513	0.501	0.576
	175	0.397	0.263	0.189	0.225	0.225		175	0.577	0.517	0.5	0.578
	175.1	0.397	0.258	0.202	0.225	0.225		175.1	0.574	0.516	0.499	0.578
	175.2	0.397	0.27	0.194	0.231	0.231		175.2	0.579	0.514	0.5	0.579
	175.3	0.396	0.262	0.194	0.226	0.226		175.3	0.577	0.511	0.495	0.576
	175.4	0.395	0.263	0.199	0.224	0.224		175.4	0.574	0.512	0.496	0.576
	175.5	0.4	0.269	0.193	0.223	0.223		175.5	0.573	0.513	0.494	0.578
	175.6	0.399	0.263	0.199	0.222	0.222		175.6	0.574	0.511	0.497	0.57
	175.7	0.397	0.259	0.194	0.224	0.224		175.7	0.576	0.514	0.497	0.574
	175.8	0.397	0.264	0.202	0.221	0.221		175.8	0.574	0.51	0.498	0.572
	175.9	0.394	0.26	0.199	0.221	0.221		175.9	0.575	0.513	0.496	0.571
	176	0.396	0.261	0.192	0.227	0.227		176	0.574	0.513	0.497	0.568
	176.1	0.398	0.26	0.19	0.219	0.219		176.1	0.573	0.511	0.498	0.57
	176.2	0.396	0.245	0.204	0.225	0.225		176.2	0.573	0.511	0.496	0.572
	176.3	0.397	0.251	0.199	0.222	0.222		176.3	0.574	0.512	0.497	0.571
	176.4	0.396	0.253	0.198	0.222	0.222		176.4	0.573	0.508	0.499	0.572
	176.5	0.396	0.254	0.191	0.218	0.218		176.5	0.574	0.505	0.496	0.568
	176.6	0.399	0.264	0.195	0.221	0.221		176.6	0.574	0.506	0.496	0.57
	176.7	0.396	0.26	0.192	0.223	0.223		176.7	0.573	0.507	0.492	0.569
	176.8	0.397	0.264	0.195	0.224	0.224		176.8	0.572	0.51	0.494	0.566
	176.9	0.395	0.255	0.197	0.226	0.226		176.9	0.57	0.511	0.495	0.571
	177	0.397	0.254	0.198	0.228	0.228		177	0.573	0.513	0.495	0.571
	177.1	0.394	0.256	0.188	0.231	0.231		177.1	0.572	0.511	0.493	0.568
	177.2	0.394	0.254	0.198	0.229	0.229		177.2	0.57	0.51	0.493	0.567
	177.3	0.395	0.265	0.189	0.224	0.224		177.3	0.571	0.509	0.492	0.57
	177.4	0.395	0.261	0.19	0.22	0.22		177.4	0.571	0.51	0.494	0.568
	177.5	0.396	0.267	0.205	0.225	0.225		177.5	0.572	0.511	0.494	0.571
	177.6	0.394	0.252	0.193	0.214	0.214		177.6	0.571	0.509	0.49	0.568
	177.7	0.395	0.261	0.194	0.217	0.217		177.7	0.569	0.509	0.491	0.569
	177.8	0.393	0.258	0.187	0.219	0.219		177.8	0.571	0.51	0.488	0.567
	177.9	0.397	0.258	0.2	0.224	0.224		177.9	0.568	0.513	0.492	0.568
	178	0.398	0.26	0.194	0.224	0.224		178	0.569	0.51	0.493	0.569
	178.1	0.399	0.254	0.195	0.225	0.225		178.1	0.566	0.508	0.494	0.567
	178.2	0.396	0.263	0.185	0.222	0.222		178.2	0.57	0.505	0.491	0.568
	178.3	0.395	0.258	0.19	0.226	0.226		178.3	0.571	0.506	0.493	0.567
	178.4	0.394	0.259	0.192	0.224	0.224		178.4	0.567	0.503	0.492	0.565
	178.5	0.395	0.256	0.207	0.225	0.225		178.5	0.566	0.507	0.488	0.564
	178.6	0.397	0.257	0.199	0.227	0.227		178.6	0.568	0.506	0.489	0.564
	178.7	0.396	0.258	0.19	0.22	0.22		178.7	0.567	0.505	0.491	0.564
	178.8	0.396	0.259	0.191	0.226	0.226		178.8	0.566	0.505	0.491	0.565
	178.9	0.396	0.265	0.197	0.223	0.223		178.9	0.57	0.506	0.488	0.567
	179	0.393	0.259	0.193	0.225	0.225		179	0.57	0.505	0.489	0.565
	179.1	0.398	0.264	0.203	0.223	0.223		179.1	0.57	0.506	0.49	0.563
	179.2	0.394	0.245	0.191	0.219	0.219		179.2	0.57	0.507	0.49	0.56
	179.3	0.393	0.25	0.192	0.221	0.221		179.3	0.57	0.508	0.493	0.563
	179.4	0.394	0.254	0.194	0.221	0.221		179.4	0.567	0.507	0.492	0.56
	179.5	0.394	0.25	0.189	0.217	0.217		179.5	0.567	0.505	0.487	0.563
	179.6	0.396	0.253	0.186	0.221	0.221		179.6	0.565	0.508	0.491	0.562
	179.7	0.398	0.251	0.192	0.226	0.226		179.7	0.567	0.509	0.488	0.564
	179.8	0.398	0.256	0.191	0.22	0.22		179.8	0.56	0.506	0.49	0.56
	179.9	0.397	0.256	0.194	0.219	0.219		179.9	0.563	0.503	0.49	0.56
	180	0.397	0.252	0.197	0.22	0.22		180	0.564	0.501	0.492	0.563
	180.1	0.396	0.253	0.198	0.219	0.219		180.1	0.564	0.502	0.491	0.56
	180.2	0.397	0.249	0.195	0.219	0.219		180.2	0.564	0.502	0.49	0.565
	180.3	0.391	0.25	0.197	0.221	0.221		180.3	0.565	0.501	0.492	0.565
	180.4	0.393	0.257	0.196	0.224	0.224		180.4	0.567	0.502	0.489	0.561
	180.5	0.392	0.262	0.188	0.22	0.22		180.5	0.563	0.503	0.489	0.561
	180.6	0.391	0.248	0.187	0.221	0.221		180.6	0.564	0.502	0.49	0.562
	180.7	0.391	0.258	0.187	0.22	0.22		180.7	0.567	0.501	0.491	0.562
	180.8	0.391	0.256	0.192	0.218	0.218		180.8	0.567	0.503	0.49	0.563
	180.9	0.393	0.256	0.192	0.222	0.222		180.9	0.565	0.502	0.489	0.564
	181	0.393	0.259	0.199	0.221	0.221		181	0.566	0.503	0.487	0.561
	181.1	0.395	0.251	0.196	0.22	0.22		181.1	0.565	0.502	0.486	0.561
	181.2	0.396	0.251	0.195	0.226	0.226		181.2	0.564	0.503	0.486	0.563
	181.3	0.393	0.252	0.193	0.228	0.228		181.3	0.563	0.501	0.484	0.564
	181.4	0.395	0.257	0.191	0.227	0.227		181.4	0.562	0.5	0.487	0.562
	181.5	0.392	0.258	0.191	0.223	0.223		181.5	0.562	0.5	0.484	0.563
	181.6	0.392	0.251	0.19	0.223	0.223		181.6	0.564	0.502	0.485	0.563
	181.7	0.393	0.253	0.191	0.219	0.219		181.7	0.561	0.502	0.487	0.561
	181.8	0.395	0.263	0.2	0.223	0.223		181.8	0.561	0.502	0.484	0.56
	181.9	0.394	0.259	0.193	0.221	0.221		181.9	0.56	0.502	0.485	0.559
	182	0.393	0.267	0.184	0.221	0.221		182	0.562	0.504	0.482	0.558
	182.1	0.394	0.252	0.19	0.22	0.22		182.1	0.561	0.502	0.487	0.559
	182.2	0.393	0.255	0.19	0.226	0.226		182.2	0.56	0.503	0.484	0.558
	182.3	0.392	0.263	0.193	0.219	0.219		182.3	0.562	0.5	0.483	0.562
	182.4	0.392	0.26	0.199	0.227	0.227		182.4	0.56	0.5	0.484	0.561
	182.5	0.392	0.262	0.188	0.231	0.231		182.5	0.563	0.502	0.487	0.559
	182.6	0.394	0.254	0.199	0.224	0.224		182.6	0.56	0.501	0.486	0.56
	182.7	0.396	0.255	0.191	0.218	0.218		182.7	0.562	0.502	0.484	0.559
	182.8	0.392	0.256	0.178	0.213	0.213		182.8	0.56	0.502	0.487	0.558
	182.9	0.396	0.253	0.183	0.218	0.218		182.9	0.56	0.502	0.486	0.555
	183	0.395	0.258	0.18	0.22	0.22		183	0.561	0.504	0.483	0.553
	183.1	0.394	0.265	0.185	0.219	0.219		183.1	0.56	0.5	0.482	0.556
	183.2	0.393	0.258	0.185	0.218	0.218		183.2	0.559	0.498	0.483	0.556
	183.3	0.393	0.25	0.176	0.218	0.218		183.3	0.56	0.496	0.483	0.557
	183.4	0.394	0.256	0.183	0.216	0.216		183.4	0.557	0.495	0.482	0.554
	183.5	0.393	0.259	0.193	0.219	0.219		183.5	0.559	0.498	0.484	0.556
	183.6	0.394	0.258	0.186	0.217	0.217		183.6	0.557	0.498	0.482	0.556
	183.7	0.393	0.259	0.183	0.219	0.219		183.7	0.558	0.498	0.481	0.555
	183.8	0.394	0.254	0.186	0.221	0.221		183.8	0.562	0.495	0.484	0.555
	183.9	0.394	0.251	0.189	0.223	0.223		183.9	0.561	0.498	0.482	0.56
	184	0.393	0.256	0.193	0.223	0.223		184	0.558	0.498	0.48	0.558
	184.1	0.395	0.253	0.193	0.219	0.219		184.1	0.555	0.498	0.481	0.557
	184.2	0.393	0.253	0.193	0.221	0.221		184.2	0.554	0.5	0.48	0.555
	184.3	0.394	0.251	0.192	0.225	0.225		184.3	0.556	0.499	0.48	0.557
	184.4	0.396	0.255	0.189	0.212	0.212		184.4	0.557	0.499	0.482	0.555
	184.5	0.395	0.259	0.187	0.215	0.215		184.5	0.557	0.496	0.479	0.555
	184.6	0.393	0.258	0.183	0.226	0.226		184.6	0.559	0.495	0.482	0.553
	184.7	0.396	0.251	0.175	0.217	0.217		184.7	0.556	0.495	0.48	0.552
	184.8	0.396	0.247	0.186	0.225	0.225		184.8	0.556	0.495	0.481	0.552
	184.9	0.392	0.256	0.194	0.222	0.222		184.9	0.553	0.496	0.478	0.554
	185	0.391	0.259	0.185	0.225	0.225		185	0.555	0.492	0.481	0.554
	185.1	0.392	0.256	0.19	0.221	0.221		185.1	0.556	0.494	0.482	0.553
	185.2	0.391	0.243	0.183	0.22	0.22		185.2	0.559	0.492	0.483	0.552
	185.3	0.391	0.252	0.188	0.215	0.215		185.3	0.558	0.495	0.484	0.551
	185.4	0.394	0.252	0.196	0.218	0.218		185.4	0.557	0.495	0.48	0.549
	185.5	0.393	0.254	0.191	0.216	0.216		185.5	0.555	0.496	0.479	0.55
	185.6	0.392	0.254	0.185	0.223	0.223		185.6	0.557	0.494	0.481	0.553
	185.7	0.392	0.254	0.188	0.225	0.225		185.7	0.553	0.496	0.48	0.553
	185.8	0.395	0.253	0.189	0.218	0.218		185.8	0.556	0.5	0.48	0.552
	185.9	0.394	0.25	0.19	0.221	0.221		185.9	0.553	0.495	0.481	0.552
	186	0.394	0.248	0.194	0.215	0.215		186	0.553	0.496	0.476	0.552
	186.1	0.392	0.244	0.184	0.217	0.217		186.1	0.555	0.495	0.475	0.552
	186.2	0.391	0.256	0.179	0.214	0.214		186.2	0.552	0.498	0.478	0.55
	186.3	0.39	0.259	0.19	0.216	0.216		186.3	0.553	0.493	0.474	0.547
	186.4	0.393	0.255	0.191	0.218	0.218		186.4	0.555	0.493	0.475	0.548
	186.5	0.392	0.26	0.191	0.217	0.217		186.5	0.554	0.496	0.476	0.547
	186.6	0.392	0.246	0.183	0.22	0.22		186.6	0.554	0.493	0.474	0.55
	186.7	0.391	0.249	0.182	0.222	0.222		186.7	0.551	0.494	0.476	0.548
	186.8	0.388	0.255	0.181	0.231	0.231		186.8	0.555	0.495	0.474	0.547
	186.9	0.391	0.252	0.186	0.222	0.222		186.9	0.553	0.495	0.476	0.548
	187	0.391	0.254	0.195	0.213	0.213		187	0.554	0.492	0.476	0.546
	187.1	0.393	0.244	0.189	0.219	0.219		187.1	0.556	0.492	0.475	0.546
	187.2	0.393	0.245	0.192	0.216	0.216		187.2	0.554	0.491	0.476	0.55
	187.3	0.393	0.264	0.185	0.211	0.211		187.3	0.551	0.494	0.475	0.551
	187.4	0.393	0.254	0.186	0.216	0.216		187.4	0.551	0.492	0.476	0.549
	187.5	0.39	0.253	0.182	0.212	0.212		187.5	0.55	0.492	0.474	0.548
	187.6	0.391	0.251	0.183	0.221	0.221		187.6	0.553	0.489	0.476	0.551
	187.7	0.393	0.255	0.184	0.224	0.224		187.7	0.552	0.493	0.475	0.547
	187.8	0.392	0.256	0.183	0.217	0.217		187.8	0.548	0.492	0.474	0.547
	187.9	0.391	0.264	0.192	0.217	0.217		187.9	0.549	0.49	0.476	0.544
	188	0.388	0.255	0.182	0.217	0.217		188	0.551	0.49	0.474	0.544
	188.1	0.388	0.257	0.191	0.218	0.218		188.1	0.546	0.489	0.473	0.543
	188.2	0.39	0.252	0.191	0.216	0.216		188.2	0.548	0.492	0.474	0.545
	188.3	0.392	0.245	0.19	0.218	0.218		188.3	0.551	0.495	0.476	0.547
	188.4	0.393	0.252	0.198	0.218	0.218		188.4	0.547	0.492	0.474	0.545
	188.5	0.391	0.262	0.192	0.226	0.226		188.5	0.548	0.489	0.474	0.548
	188.6	0.39	0.25	0.184	0.226	0.226		188.6	0.549	0.491	0.473	0.545
	188.7	0.391	0.242	0.189	0.216	0.216		188.7	0.551	0.49	0.473	0.545
	188.8	0.39	0.25	0.198	0.213	0.213		188.8	0.55	0.491	0.475	0.545
	188.9	0.392	0.245	0.189	0.214	0.214		188.9	0.548	0.49	0.473	0.545
	189	0.392	0.245	0.185	0.219	0.219		189	0.547	0.491	0.473	0.543
	189.1	0.391	0.253	0.188	0.212	0.212		189.1	0.546	0.491	0.474	0.546
	189.2	0.394	0.247	0.19	0.214	0.214		189.2	0.548	0.495	0.474	0.545
	189.3	0.39	0.248	0.186	0.223	0.223		189.3	0.545	0.492	0.473	0.54
	189.4	0.388	0.242	0.185	0.219	0.219		189.4	0.546	0.491	0.472	0.543
	189.5	0.389	0.247	0.186	0.216	0.216		189.5	0.546	0.492	0.469	0.543
	189.6	0.389	0.244	0.188	0.212	0.212		189.6	0.545	0.492	0.47	0.543
	189.7	0.393	0.247	0.188	0.216	0.216		189.7	0.545	0.488	0.473	0.543
	189.8	0.393	0.245	0.189	0.217	0.217		189.8	0.545	0.487	0.471	0.54
	189.9	0.392	0.244	0.184	0.219	0.219		189.9	0.545	0.483	0.47	0.544
	190	0.392	0.253	0.181	0.219	0.219		190	0.546	0.484	0.472	0.54
	190.1	0.392	0.261	0.181	0.215	0.215		190.1	0.543	0.485	0.469	0.541
	190.2	0.394	0.243	0.189	0.214	0.214		190.2	0.548	0.485	0.47	0.537
	190.3	0.395	0.247	0.184	0.214	0.214		190.3	0.544	0.487	0.467	0.539
	190.4	0.394	0.248	0.189	0.219	0.219		190.4	0.546	0.487	0.47	0.541
	190.5	0.394	0.255	0.184	0.217	0.217		190.5	0.547	0.489	0.472	0.541
	190.6	0.392	0.253	0.192	0.219	0.219		190.6	0.544	0.49	0.471	0.543
	190.7	0.394	0.255	0.183	0.22	0.22		190.7	0.545	0.488	0.469	0.543
	190.8	0.391	0.259	0.198	0.219	0.219		190.8	0.545	0.488	0.466	0.542
	190.9	0.389	0.25	0.192	0.218	0.218		190.9	0.544	0.487	0.468	0.54
	191	0.392	0.255	0.185	0.216	0.216		191	0.546	0.485	0.466	0.539
	191.1	0.389	0.257	0.185	0.214	0.214		191.1	0.546	0.486	0.466	0.542
	191.2	0.389	0.253	0.193	0.218	0.218		191.2	0.546	0.485	0.469	0.54
	191.3	0.392	0.247	0.187	0.214	0.214		191.3	0.542	0.488	0.469	0.537
	191.4	0.392	0.243	0.195	0.223	0.223		191.4	0.545	0.487	0.468	0.54
	191.5	0.391	0.25	0.196	0.224	0.224		191.5	0.542	0.487	0.469	0.54
	191.6	0.393	0.253	0.196	0.218	0.218		191.6	0.545	0.488	0.467	0.54
	191.7	0.389	0.256	0.19	0.219	0.219		191.7	0.545	0.485	0.468	0.542
	191.8	0.392	0.255	0.205	0.217	0.217		191.8	0.542	0.488	0.468	0.541
	191.9	0.39	0.248	0.187	0.218	0.218		191.9	0.542	0.486	0.468	0.539
	192	0.39	0.246	0.191	0.216	0.216		192	0.54	0.486	0.468	0.539
	192.1	0.391	0.251	0.184	0.219	0.219		192.1	0.544	0.482	0.468	0.538
	192.2	0.388	0.248	0.186	0.213	0.213		192.2	0.54	0.484	0.467	0.542
	192.3	0.39	0.255	0.19	0.222	0.222		192.3	0.542	0.486	0.468	0.539
	192.4	0.388	0.253	0.19	0.215	0.215		192.4	0.539	0.488	0.467	0.542
	192.5	0.389	0.24	0.187	0.215	0.215		192.5	0.538	0.483	0.466	0.542
	192.6	0.391	0.248	0.19	0.213	0.213		192.6	0.54	0.484	0.469	0.539
	192.7	0.393	0.251	0.191	0.217	0.217		192.7	0.54	0.486	0.464	0.536
	192.8	0.395	0.257	0.193	0.223	0.223		192.8	0.54	0.485	0.463	0.538
	192.9	0.393	0.256	0.185	0.22	0.22		192.9	0.54	0.485	0.465	0.537
	193	0.393	0.254	0.189	0.217	0.217		193	0.541	0.485	0.465	0.538
	193.1	0.392	0.255	0.193	0.216	0.216		193.1	0.541	0.485	0.466	0.536
	193.2	0.394	0.253	0.185	0.211	0.211		193.2	0.542	0.481	0.463	0.538
	193.3	0.389	0.251	0.19	0.213	0.213		193.3	0.541	0.483	0.467	0.54
	193.4	0.389	0.249	0.2	0.217	0.217		193.4	0.54	0.484	0.465	0.536
	193.5	0.389	0.253	0.19	0.217	0.217		193.5	0.539	0.486	0.466	0.538
	193.6	0.39	0.249	0.18	0.221	0.221		193.6	0.538	0.483	0.466	0.535
	193.7	0.388	0.244	0.183	0.211	0.211		193.7	0.538	0.481	0.462	0.537
	193.8	0.389	0.249	0.187	0.216	0.216		193.8	0.54	0.479	0.465	0.535
	193.9	0.39	0.256	0.191	0.213	0.213		193.9	0.539	0.481	0.465	0.537
	194	0.388	0.254	0.187	0.217	0.217		194	0.539	0.481	0.466	0.537
	194.1	0.387	0.247	0.187	0.213	0.213		194.1	0.538	0.48	0.469	0.532
	194.2	0.389	0.255	0.189	0.217	0.217		194.2	0.536	0.481	0.464	0.536
	194.3	0.388	0.249	0.182	0.219	0.219		194.3	0.537	0.483	0.466	0.535
	194.4	0.388	0.239	0.179	0.218	0.218		194.4	0.537	0.483	0.465	0.536
	194.5	0.388	0.24	0.185	0.217	0.217		194.5	0.54	0.482	0.465	0.533
	194.6	0.39	0.246	0.192	0.215	0.215		194.6	0.541	0.482	0.464	0.537
	194.7	0.389	0.252	0.192	0.218	0.218		194.7	0.539	0.483	0.465	0.538
	194.8	0.389	0.244	0.188	0.219	0.219		194.8	0.54	0.484	0.464	0.536
	194.9	0.394	0.248	0.193	0.216	0.216		194.9	0.537	0.482	0.464	0.538
	195	0.39	0.254	0.186	0.211	0.211		195	0.538	0.485	0.465	0.536
	195.1	0.391	0.245	0.183	0.211	0.211		195.1	0.537	0.48	0.462	0.536
	195.2	0.387	0.24	0.185	0.209	0.209		195.2	0.534	0.479	0.463	0.536
	195.3	0.391	0.24	0.189	0.213	0.213		195.3	0.538	0.478	0.462	0.535
	195.4	0.392	0.243	0.183	0.213	0.213		195.4	0.537	0.48	0.462	0.533
	195.5	0.393	0.252	0.188	0.211	0.211		195.5	0.537	0.481	0.462	0.531
	195.6	0.394	0.238	0.191	0.215	0.215		195.6	0.537	0.483	0.463	0.533
	195.7	0.391	0.243	0.188	0.215	0.215		195.7	0.532	0.482	0.462	0.531
	195.8	0.386	0.25	0.184	0.212	0.212		195.8	0.533	0.484	0.46	0.533
	195.9	0.386	0.25	0.178	0.214	0.214		195.9	0.535	0.48	0.46	0.532
	196	0.39	0.246	0.177	0.204	0.204		196	0.534	0.478	0.46	0.533
	196.1	0.388	0.24	0.177	0.211	0.211		196.1	0.535	0.478	0.459	0.533
	196.2	0.389	0.237	0.18	0.209	0.209		196.2	0.535	0.48	0.459	0.532
	196.3	0.387	0.241	0.198	0.212	0.212		196.3	0.532	0.483	0.46	0.532
	196.4	0.387	0.246	0.181	0.21	0.21		196.4	0.535	0.483	0.463	0.536
	196.5	0.387	0.248	0.181	0.211	0.211		196.5	0.534	0.479	0.459	0.533
	196.6	0.389	0.25	0.19	0.213	0.213		196.6	0.532	0.478	0.46	0.53
	196.7	0.386	0.256	0.187	0.213	0.213		196.7	0.535	0.476	0.461	0.53
	196.8	0.387	0.253	0.184	0.212	0.212		196.8	0.533	0.475	0.463	0.531
	196.9	0.387	0.242	0.186	0.216	0.216		196.9	0.534	0.477	0.463	0.532
	197	0.387	0.247	0.182	0.218	0.218		197	0.532	0.476	0.463	0.531
	197.1	0.39	0.254	0.185	0.216	0.216		197.1	0.531	0.478	0.463	0.532
	197.2	0.387	0.26	0.189	0.215	0.215		197.2	0.53	0.479	0.463	0.529
	197.3	0.384	0.243	0.186	0.212	0.212		197.3	0.533	0.476	0.46	0.529
	197.4	0.388	0.246	0.186	0.22	0.22		197.4	0.53	0.476	0.46	0.529
	197.5	0.388	0.251	0.185	0.22	0.22		197.5	0.53	0.479	0.459	0.529
	197.6	0.388	0.26	0.186	0.215	0.215		197.6	0.531	0.478	0.458	0.529
	197.7	0.388	0.247	0.185	0.218	0.218		197.7	0.531	0.477	0.462	0.529
	197.8	0.389	0.244	0.182	0.217	0.217		197.8	0.533	0.476	0.46	0.527
	197.9	0.389	0.247	0.182	0.215	0.215		197.9	0.533	0.477	0.457	0.532
	198	0.388	0.243	0.187	0.213	0.213		198	0.532	0.474	0.457	0.528
	198.1	0.385	0.244	0.184	0.214	0.214		198.1	0.535	0.48	0.456	0.527
	198.2	0.386	0.244	0.188	0.215	0.215		198.2	0.533	0.48	0.459	0.529
	198.3	0.386	0.251	0.187	0.212	0.212		198.3	0.537	0.481	0.458	0.53
	198.4	0.387	0.254	0.189	0.216	0.216		198.4	0.534	0.481	0.456	0.528
	198.5	0.386	0.241	0.176	0.216	0.216		198.5	0.535	0.479	0.457	0.527
	198.6	0.388	0.236	0.184	0.22	0.22		198.6	0.528	0.475	0.458	0.526
	198.7	0.389	0.245	0.187	0.212	0.212		198.7	0.533	0.476	0.455	0.525
	198.8	0.387	0.239	0.181	0.213	0.213		198.8	0.532	0.474	0.456	0.526
	198.9	0.388	0.243	0.197	0.213	0.213		198.9	0.532	0.475	0.456	0.524
	199	0.386	0.241	0.192	0.21	0.21		199	0.53	0.474	0.459	0.525
	199.1	0.388	0.247	0.185	0.211	0.211		199.1	0.528	0.475	0.456	0.524
	199.2	0.388	0.246	0.193	0.214	0.214		199.2	0.527	0.476	0.458	0.523
	199.3	0.387	0.249	0.18	0.21	0.21		199.3	0.528	0.474	0.455	0.524
	199.4	0.388	0.253	0.174	0.21	0.21		199.4	0.527	0.475	0.457	0.526
	199.5	0.39	0.24	0.186	0.217	0.217		199.5	0.528	0.477	0.455	0.522
	199.6	0.389	0.246	0.197	0.211	0.211		199.6	0.529	0.476	0.453	0.525
	199.7	0.387	0.248	0.183	0.217	0.217		199.7	0.531	0.477	0.457	0.527
[truncated: 2,003 more rows]

## Sheet: Ext. Data Fig.1,a-b
TTYH3			TTYH3+Sb1			TTYH3+Sb2			TTYH2			TTYH2+Sb1			TTYH2+Sb2
fluorescence	volume, ml		fluorescence	volume, ml		fluorescence	volume, ml		fluorescence	volume, ml		fluorescence	volume, ml		fluorescence	volume, ml
0.000667	-0.0453		0.00075	-0.09871		0.00075	0.007153		0.000167	0.516415		0.000957	0.058174		0.000457	0.109196
0.002	-0.04435		0.002083	-0.09632		0.002083	0.010967		0.0015	0.517845		0.00229	0.061512		0.00179	0.112534
0.003333	-0.04339		0.003417	-0.09489		0.003417	0.013828		0.002833	0.517368		0.003623	0.065327		0.003123	0.115871
0.004667	-0.04196		0.00475	-0.09537		0.00475	0.016212		0.004167	0.516415		0.004957	0.068188		0.004457	0.118256
0.006	-0.04005		0.006083	-0.09632		0.006083	0.016689		0.0055	0.517368		0.00629	0.070095		0.00579	0.119209
0.007333	-0.0391		0.007417	-0.09871		0.007417	0.015736		0.006833	0.522614		0.007623	0.070572		0.007123	0.119209
0.008667	-0.03815		0.00875	-0.10061		0.00875	0.013828		0.008167	0.531673		0.008957	0.071049		0.008457	0.118732
0.01	-0.03767		0.010083	-0.10252		0.010083	0.012875		0.0095	0.542641		0.01029	0.070572		0.00979	0.118256
0.011333	-0.03719		0.011417	-0.10395		0.011417	0.012875		0.010833	0.551701		0.011623	0.069618		0.011123	0.118732
0.012667	-0.03719		0.01275	-0.10538		0.01275	0.012398		0.012167	0.556469		0.012957	0.068665		0.012457	0.118732
0.014	-0.03767		0.014083	-0.10681		0.014083	0.011921		0.0135	0.554562		0.01429	0.067711		0.01379	0.119209
0.015333	-0.03958		0.015417	-0.10824		0.015417	0.010967		0.014833	0.544071		0.015623	0.066757		0.015123	0.119209
0.016667	-0.04101		0.01675	-0.10967		0.01675	0.00906		0.016167	0.527382		0.016957	0.065327		0.016457	0.118256
0.018	-0.04196		0.018083	-0.11063		0.018083	0.007153		0.0175	0.508785		0.01829	0.064373		0.01779	0.117302
0.019333	-0.04292		0.019417	-0.11206		0.019417	0.005722		0.018833	0.49305		0.019623	0.062943		0.019123	0.115395
0.020667	-0.04387		0.02075	-0.11253		0.02075	0.004768		0.020167	0.483036		0.020957	0.062466		0.020457	0.114441
0.022	-0.04482		0.022083	-0.11253		0.022083	0.004292		0.0215	0.477791		0.02229	0.062466		0.02179	0.113487
0.023333	-0.04625		0.023417	-0.11158		0.023417	0.004768		0.022833	0.475883		0.023623	0.061989		0.023123	0.112534
0.024667	-0.04673		0.02475	-0.10824		0.02475	0.007153		0.024167	0.474453		0.024957	0.061989		0.024457	0.112057
0.026	-0.04768		0.026083	-0.10061		0.026083	0.015259		0.0255	0.472069		0.02629	0.062466		0.02579	0.112057
0.027333	-0.04864		0.027417	-0.08678		0.027417	0.036716		0.026833	0.468254		0.027623	0.062466		0.027123	0.112057
0.028667	-0.04911		0.02875	-0.06628		0.02875	0.077248		0.028167	0.463009		0.028957	0.061989		0.028457	0.112057
0.03	-0.05007		0.030083	-0.04053		0.030083	0.141144		0.0295	0.456333		0.03029	0.061035		0.02979	0.112534
0.031333	-0.05007		0.031417	-0.01097		0.031417	0.226021		0.030833	0.449181		0.031623	0.059605		0.031123	0.11301
0.032667	-0.04959		0.03275	0.01812		0.03275	0.324249		0.032167	0.443459		0.032957	0.057697		0.032457	0.11301
0.034	-0.04864		0.034083	0.043392		0.034083	0.423908		0.0335	0.440121		0.03429	0.05579		0.03379	0.112534
0.035333	-0.04768		0.035417	0.060558		0.035417	0.510216		0.034833	0.43726		0.035623	0.055313		0.035123	0.112057
0.036667	-0.04721		0.03675	0.069618		0.03675	0.571251		0.036167	0.434399		0.036957	0.05579		0.036457	0.110626
0.038	-0.04673		0.038083	0.070572		0.038083	0.601292		0.0375	0.432491		0.03829	0.056744		0.03779	0.109673
0.039333	-0.04721		0.039417	0.06628		0.039417	0.600338		0.038833	0.430107		0.039623	0.058174		0.039123	0.108242
0.040667	-0.04864		0.04075	0.058174		0.04075	0.575066		0.040167	0.426292		0.040957	0.059128		0.040457	0.106812
0.042	-0.0515		0.042083	0.047207		0.042083	0.534058		0.0415	0.421524		0.04229	0.059605		0.04179	0.105858
0.043333	-0.05484		0.043417	0.034809		0.043417	0.485897		0.042833	0.415802		0.043623	0.059128		0.043123	0.105381
0.044667	-0.0577		0.04475	0.022888		0.04475	0.436783		0.044167	0.41008		0.044957	0.057697		0.044457	0.104904
0.046	-0.06008		0.046083	0.010967		0.046083	0.389576		0.0455	0.403404		0.04629	0.05579		0.04579	0.104904
0.047333	-0.06199		0.047417	-0.00095		0.047417	0.347614		0.046833	0.396729		0.047623	0.054359		0.047123	0.104904
0.048667	-0.06294		0.04875	-0.0124		0.04875	0.310898		0.048167	0.39196		0.048957	0.052929		0.048457	0.104904
0.05	-0.0639		0.050083	-0.02337		0.050083	0.27895		0.0495	0.387192		0.05029	0.051975		0.04979	0.104904
0.051333	-0.06437		0.051417	-0.0329		0.051417	0.25177		0.050833	0.3829		0.051623	0.051498		0.051123	0.104904
0.052667	-0.06437		0.05275	-0.04196		0.05275	0.227928		0.052167	0.379086		0.052957	0.051975		0.052457	0.105381
0.054	-0.06485		0.054083	-0.05054		0.054083	0.207424		0.0535	0.376701		0.05429	0.052929		0.05379	0.105858
0.055333	-0.06533		0.055417	-0.05817		0.055417	0.189304		0.054833	0.375271		0.055623	0.053406		0.055123	0.106335
0.056667	-0.0658		0.05675	-0.06533		0.05675	0.174046		0.056167	0.373363		0.056957	0.053406		0.056457	0.107288
0.058	-0.0658		0.058083	-0.07248		0.058083	0.161171		0.0575	0.370026		0.05829	0.053883		0.05779	0.108242
0.059333	-0.06628		0.059417	-0.07868		0.059417	0.149727		0.058833	0.366688		0.059623	0.054359		0.059123	0.109196
0.060667	-0.06628		0.06075	-0.08392		0.06075	0.139713		0.060167	0.366211		0.060957	0.054359		0.060457	0.109673
0.062	-0.06676		0.062083	-0.08821		0.062083	0.130177		0.0615	0.37241		0.06229	0.054359		0.06179	0.110626
0.063333	-0.06771		0.063417	-0.09251		0.063417	0.121593		0.062833	0.384808		0.063623	0.054359		0.063123	0.112534
0.064667	-0.06819		0.06475	-0.09537		0.06475	0.112534		0.064167	0.399113		0.064957	0.054359		0.064457	0.114441
0.066	-0.06914		0.066083	-0.09727		0.066083	0.104427		0.0655	0.410557		0.06629	0.054836		0.06579	0.116348
0.067333	-0.0701		0.067417	-0.09871		0.067417	0.095844		0.066833	0.415325		0.067623	0.054836		0.067123	0.117302
0.068667	-0.07105		0.06875	-0.10061		0.06875	0.088215		0.068167	0.411987		0.068957	0.054359		0.068457	0.118256
0.07	-0.072		0.070083	-0.10252		0.070083	0.082016		0.0695	0.402927		0.07029	0.052929		0.06979	0.117779
0.071333	-0.07248		0.071417	-0.1049		0.071417	0.076771		0.070833	0.391006		0.071623	0.051975		0.071123	0.117302
0.072667	-0.07296		0.07275	-0.10824		0.07275	0.072479		0.072167	0.380039		0.072957	0.051022		0.072457	0.116348
0.074	-0.07296		0.074083	-0.1111		0.074083	0.068188		0.0735	0.371456		0.07429	0.050068		0.07379	0.116825
0.075333	-0.07296		0.075417	-0.11444		0.075417	0.064373		0.074833	0.365257		0.075623	0.049114		0.075123	0.117302
0.076667	-0.07248		0.07675	-0.11683		0.07675	0.061512		0.076167	0.359535		0.076957	0.049114		0.076457	0.118256
0.078	-0.07296		0.078083	-0.11969		0.078083	0.058651		0.0775	0.348568		0.07829	0.050068		0.07779	0.119686
0.079333	-0.07343		0.079417	-0.12255		0.079417	0.055313		0.078833	0.334263		0.079623	0.051498		0.079123	0.121593
0.080667	-0.07486		0.08075	-0.12541		0.08075	0.051498		0.080167	0.323296		0.080957	0.052929		0.080457	0.122547
0.082	-0.07582		0.082083	-0.12827		0.082083	0.048637		0.0815	0.319481		0.08229	0.054359		0.08179	0.122547
0.083333	-0.07725		0.083417	-0.1297		0.083417	0.045776		0.082833	0.321388		0.083623	0.055313		0.083123	0.12207
0.084667	-0.0782		0.08475	-0.13113		0.08475	0.042915		0.084167	0.324726		0.084957	0.056267		0.084457	0.121593
0.086	-0.07868		0.086083	-0.13256		0.086083	0.039577		0.0855	0.326633		0.08629	0.056267		0.08579	0.12207
0.087333	-0.07915		0.087417	-0.13351		0.087417	0.03624		0.086833	0.324249		0.087623	0.055313		0.087123	0.122547
0.088667	-0.07963		0.08875	-0.13399		0.08875	0.033855		0.088167	0.314236		0.088957	0.053883		0.088457	0.123024
0.09	-0.08011		0.090083	-0.13542		0.090083	0.031948		0.0895	0.300407		0.09029	0.052452		0.08979	0.124454
0.091333	-0.08106		0.091417	-0.13733		0.091417	0.030041		0.090833	0.290394		0.091623	0.051975		0.091123	0.125885
0.092667	-0.08202		0.09275	-0.13971		0.09275	0.028133		0.092167	0.28801		0.092957	0.051498		0.092457	0.127316
0.094	-0.08345		0.094083	-0.14162		0.094083	0.026703		0.0935	0.288963		0.09429	0.050545		0.09379	0.128269
0.095333	-0.0844		0.095417	-0.14305		0.095417	0.025272		0.094833	0.28944		0.095623	0.050545		0.095123	0.127792
0.096667	-0.0844		0.09675	-0.14448		0.09675	0.024319		0.096167	0.290394		0.096957	0.051022		0.096457	0.127792
0.098	-0.08488		0.098083	-0.14591		0.098083	0.023365		0.0975	0.291824		0.09829	0.051498		0.09779	0.126839
0.099333	-0.08488		0.099417	-0.14687		0.099417	0.022888		0.098833	0.290394		0.099623	0.051975		0.099123	0.125885
0.100667	-0.0844		0.10075	-0.1483		0.10075	0.022411		0.100167	0.285625		0.100957	0.052452		0.100457	0.124454
0.102	-0.08297		0.102083	-0.14973		0.102083	0.021935		0.1015	0.278473		0.10229	0.052929		0.10179	0.123024
0.103333	-0.08249		0.103417	-0.15116		0.103417	0.021458		0.102833	0.272751		0.103623	0.053883		0.103123	0.121593
0.104667	-0.08202		0.10475	-0.15306		0.10475	0.020981		0.104167	0.265598		0.104957	0.054836		0.104457	0.12064
0.106	-0.08202		0.106083	-0.15497		0.106083	0.020504		0.1055	0.252724		0.10629	0.055313		0.10579	0.120163
0.107333	-0.08249		0.107417	-0.1564		0.107417	0.01955		0.106833	0.236034		0.107623	0.05579		0.107123	0.120163
0.108667	-0.08297		0.10875	-0.15783		0.10875	0.019073		0.108167	0.218391		0.108957	0.056267		0.108457	0.12064
0.11	-0.0844		0.110083	-0.15879		0.110083	0.018597		0.1095	0.20504		0.11029	0.055313		0.10979	0.12207
0.111333	-0.08631		0.111417	-0.15926		0.111417	0.01812		0.110833	0.197411		0.111623	0.054359		0.111123	0.123501
0.112667	-0.08774		0.11275	-0.16022		0.11275	0.017643		0.112167	0.19455		0.112957	0.053883		0.112457	0.124931
0.114	-0.08774		0.114083	-0.16069		0.114083	0.016689		0.1135	0.195503		0.11429	0.053883		0.11379	0.125408
0.115333	-0.08678		0.115417	-0.16117		0.115417	0.016689		0.114833	0.197411		0.115623	0.053883		0.115123	0.124931
0.116667	-0.08678		0.11675	-0.16165		0.11675	0.016689		0.116167	0.196934		0.116957	0.053883		0.116457	0.124454
0.118	-0.08678		0.118083	-0.16308		0.118083	0.016212		0.1175	0.192642		0.11829	0.054359		0.11779	0.123024
0.119333	-0.08678		0.119417	-0.16499		0.119417	0.015736		0.118833	0.183582		0.119623	0.055313		0.119123	0.12207
0.120667	-0.08678		0.12075	-0.16689		0.12075	0.015259		0.120167	0.171661		0.120957	0.056267		0.120457	0.12207
0.122	-0.08678		0.122083	-0.1688		0.122083	0.014305		0.1215	0.15831		0.12229	0.056744		0.12179	0.123024
0.123333	-0.08726		0.123417	-0.17071		0.123417	0.013351		0.122833	0.145435		0.123623	0.05722		0.123123	0.123978
0.124667	-0.08821		0.12475	-0.17262		0.12475	0.012398		0.124167	0.135422		0.124957	0.058651		0.124457	0.125408
0.126	-0.08774		0.126083	-0.17309		0.126083	0.010967		0.1255	0.127792		0.12629	0.059605		0.12579	0.126839
0.127333	-0.08726		0.127417	-0.17357		0.127417	0.01049		0.126833	0.122547		0.127623	0.060081		0.127123	0.127316
0.128667	-0.08678		0.12875	-0.17405		0.12875	0.01049		0.128167	0.118732		0.128957	0.059605		0.128457	0.127792
0.13	-0.08678		0.130083	-0.175		0.130083	0.011444		0.1295	0.115871		0.13029	0.059128		0.12979	0.127792
0.131333	-0.08726		0.131417	-0.17643		0.131417	0.011921		0.130833	0.113487		0.131623	0.058651		0.131123	0.128269
0.132667	-0.08726		0.13275	-0.17834		0.13275	0.011921		0.132167	0.111103		0.132957	0.058174		0.132457	0.128746
0.134	-0.08726		0.134083	-0.18024		0.134083	0.011444		0.1335	0.108719		0.13429	0.05722		0.13379	0.129223
0.135333	-0.08774		0.135417	-0.18263		0.135417	0.010014		0.134833	0.105381		0.135623	0.056744		0.135123	0.130177
0.136667	-0.08821		0.13675	-0.18454		0.13675	0.007629		0.136167	0.100136		0.136957	0.056267		0.136457	0.131607
0.138	-0.08869		0.138083	-0.18644		0.138083	0.005245		0.1375	0.093937		0.13829	0.056267		0.13779	0.133038
0.139333	-0.08917		0.139417	-0.1874		0.139417	0.002861		0.138833	0.086308		0.139623	0.056744		0.139123	0.134468
0.140667	-0.08917		0.14075	-0.18835		0.14075	0.001431		0.140167	0.078678		0.140957	0.05722		0.140457	0.134945
0.142	-0.08917		0.142083	-0.18883		0.142083	0.000477		0.1415	0.070095		0.14229	0.05722		0.14179	0.135899
0.143333	-0.08917		0.143417	-0.18883		0.143417	0.000477		0.142833	0.062466		0.143623	0.058174		0.143123	0.137329
0.144667	-0.08917		0.14475	-0.18883		0.14475	0.000954		0.144167	0.05579		0.144957	0.059128		0.144457	0.138283
0.146	-0.08917		0.146083	-0.18978		0.146083	0.001907		0.1455	0.050545		0.14629	0.059605		0.14579	0.138283
0.147333	-0.08965		0.147417	-0.19121		0.147417	0.002384		0.146833	0.046253		0.147623	0.059128		0.147123	0.138283
0.148667	-0.09012		0.14875	-0.19264		0.14875	0.002384		0.148167	0.042439		0.148957	0.059605		0.148457	0.137806
0.15	-0.0906		0.150083	-0.19407		0.150083	0.002861		0.1495	0.039101		0.15029	0.059605		0.14979	0.137806
0.151333	-0.09108		0.151417	-0.19598		0.151417	0.002384		0.150833	0.035763		0.151623	0.059128		0.151123	0.137329
0.152667	-0.09108		0.15275	-0.19693		0.15275	0.001907		0.152167	0.031948		0.152957	0.058651		0.152457	0.137329
0.154	-0.09108		0.154083	-0.19789		0.154083	0.001431		0.1535	0.027657		0.15429	0.058651		0.15379	0.137806
0.155333	-0.09108		0.155417	-0.19836		0.155417	0.001431		0.154833	0.022888		0.155623	0.058651		0.155123	0.138283
0.156667	-0.09108		0.15675	-0.19836		0.15675	0.001431		0.156167	0.017166		0.156957	0.058174		0.156457	0.139236
0.158	-0.09203		0.158083	-0.19741		0.158083	0.001907		0.1575	0.01049		0.15829	0.057697		0.15779	0.139236
0.159333	-0.09346		0.159417	-0.19693		0.159417	0.002384		0.158833	0.002861		0.159623	0.058174		0.159123	0.13876
0.160667	-0.09489		0.16075	-0.19693		0.16075	0.003338		0.160167	-0.00525		0.160957	0.058651		0.160457	0.137806
0.162	-0.09584		0.162083	-0.19693		0.162083	0.004292		0.1615	-0.01431		0.16229	0.058651		0.16179	0.137329
0.163333	-0.09727		0.163417	-0.19741		0.163417	0.004768		0.162833	-0.02337		0.163623	0.058651		0.163123	0.136852
0.164667	-0.09871		0.16475	-0.19836		0.16475	0.005722		0.164167	-0.03242		0.164957	0.058651		0.164457	0.137329
0.166	-0.09918		0.166083	-0.19979		0.166083	0.005722		0.1655	-0.04196		0.16629	0.059128		0.16579	0.138283
0.167333	-0.09871		0.167417	-0.20075		0.167417	0.005722		0.166833	-0.05245		0.167623	0.059128		0.167123	0.139236
0.168667	-0.09871		0.16875	-0.2017		0.16875	0.005245		0.168167	-0.06342		0.168957	0.059605		0.168457	0.14019
0.17	-0.09871		0.170083	-0.20313		0.170083	0.004292		0.1695	-0.07391		0.17029	0.059605		0.16979	0.140667
0.171333	-0.09823		0.171417	-0.20409		0.171417	0.002861		0.170833	-0.08297		0.171623	0.059605		0.171123	0.140667
0.172667	-0.09775		0.17275	-0.20552		0.17275	0.001907		0.172167	-0.09203		0.172957	0.059605		0.172457	0.14019
0.174	-0.09823		0.174083	-0.20647		0.174083	0.001907		0.1735	-0.10109		0.17429	0.059128		0.17379	0.139713
0.175333	-0.09918		0.175417	-0.2079		0.175417	0.002384		0.174833	-0.10967		0.175623	0.059128		0.175123	0.139713
0.176667	-0.09966		0.17675	-0.20885		0.17675	0.003338		0.176167	-0.11778		0.176957	0.058174		0.176457	0.140667
0.178	-0.10061		0.178083	-0.20933		0.178083	0.004292		0.1775	-0.12684		0.17829	0.057697		0.17779	0.142574
0.179333	-0.10109		0.179417	-0.20933		0.179417	0.005245		0.178833	-0.1359		0.179623	0.05722		0.179123	0.144958
0.180667	-0.10109		0.18075	-0.20981		0.18075	0.005722		0.180167	-0.14496		0.180957	0.056267		0.180457	0.146866
0.182	-0.10061		0.182083	-0.21076		0.182083	0.004768		0.1815	-0.1545		0.18229	0.056267		0.18179	0.148296
0.183333	-0.10014		0.183417	-0.21172		0.183417	0.002861		0.182833	-0.16356		0.183623	0.05579		0.183123	0.14925
0.184667	-0.09918		0.18475	-0.21219		0.18475	0.001431		0.184167	-0.17262		0.184957	0.055313		0.184457	0.150204
0.186	-0.09918		0.186083	-0.21315		0.186083	0.000954		0.1855	-0.18167		0.18629	0.054836		0.18579	0.150204
0.187333	-0.09966		0.187417	-0.21362		0.187417	0.000954		0.186833	-0.19026		0.187623	0.055313		0.187123	0.149727
0.188667	-0.10061		0.18875	-0.21315		0.18875	0.001431		0.188167	-0.19884		0.188957	0.056744		0.188457	0.14925
0.19	-0.10252		0.190083	-0.21267		0.190083	0.001907		0.1895	-0.20647		0.19029	0.058174		0.18979	0.149727
0.191333	-0.10395		0.191417	-0.21219		0.191417	0.002384		0.190833	-0.21315		0.191623	0.059128		0.191123	0.150681
0.192667	-0.1049		0.19275	-0.21267		0.19275	0.002861		0.192167	-0.21935		0.192957	0.060558		0.192457	0.150681
0.194	-0.10538		0.194083	-0.21315		0.194083	0.002861		0.1935	-0.22602		0.19429	0.061989		0.19379	0.150681
0.195333	-0.10538		0.195417	-0.2141		0.195417	0.002384		0.194833	-0.23317		0.195623	0.061989		0.195123	0.151634
0.196667	-0.1049		0.19675	-0.21553		0.19675	0.001907		0.196167	-0.23842		0.196957	0.061512		0.196457	0.152588
0.198	-0.10395		0.198083	-0.21744		0.198083	0.000954		0.1975	-0.2408		0.19829	0.060558		0.19779	0.153065
0.199333	-0.103		0.199417	-0.21839		0.199417	0.000477		0.198833	-0.24176		0.199623	0.059605		0.199123	0.153542
0.200667	-0.103		0.20075	-0.21887		0.20075	0.000477		0.200167	-0.24462		0.200957	0.059605		0.200457	0.154495
0.202	-0.10395		0.202083	-0.21887		0.202083	0		0.2015	-0.24796		0.20229	0.059605		0.20179	0.156403
0.203333	-0.1049		0.203417	-0.21935		0.203417	-0.00095		0.202833	-0.2532		0.203623	0.060558		0.203123	0.156879
0.204667	-0.10586		0.20475	-0.21982		0.20475	-0.00095		0.204167	-0.26083		0.204957	0.061989		0.204457	0.157356
0.206	-0.10681		0.206083	-0.21982		0.206083	-0.00095		0.2055	-0.2718		0.20629	0.063896		0.20579	0.157356
0.207333	-0.10729		0.207417	-0.2203		0.207417	-0.00143		0.206833	-0.28419		0.207623	0.06485		0.207123	0.157356
0.208667	-0.10824		0.20875	-0.22125		0.20875	-0.00143		0.208167	-0.29516		0.208957	0.06485		0.208457	0.157833
0.21	-0.1092		0.210083	-0.22221		0.210083	-0.00238		0.2095	-0.30518		0.21029	0.064373		0.20979	0.157833
0.211333	-0.10967		0.211417	-0.22221		0.211417	-0.00334		0.210833	-0.31328		0.211623	0.063419		0.211123	0.15831
0.212667	-0.10967		0.21275	-0.22221		0.21275	-0.00381		0.212167	-0.32043		0.212957	0.062466		0.212457	0.159264
0.214	-0.10872		0.214083	-0.22268		0.214083	-0.00429		0.2135	-0.32759		0.21429	0.061512		0.21379	0.160694
0.215333	-0.10872		0.215417	-0.22268		0.215417	-0.00477		0.214833	-0.33474		0.215623	0.061512		0.215123	0.161171
0.216667	-0.10824		0.21675	-0.22316		0.21675	-0.00477		0.216167	-0.34142		0.216957	0.061989		0.216457	0.161171
0.218	-0.10777		0.218083	-0.22411		0.218083	-0.00381		0.2175	-0.34857		0.21829	0.062943		0.21779	0.161648
0.219333	-0.10777		0.219417	-0.22507		0.219417	-0.00286		0.218833	-0.35572		0.219623	0.064373		0.219123	0.162125
0.220667	-0.10777		0.22075	-0.2265		0.22075	-0.00238		0.220167	-0.36287		0.220957	0.06485		0.220457	0.163078
0.222	-0.10777		0.222083	-0.22793		0.222083	-0.00191		0.2215	-0.3705		0.22229	0.065327		0.22179	0.164032
0.223333	-0.10777		0.223417	-0.22936		0.223417	-0.00143		0.222833	-0.37718		0.223623	0.065327		0.223123	0.165462
0.224667	-0.10777		0.22475	-0.23079		0.22475	-0.00143		0.224167	-0.38433		0.224957	0.065327		0.224457	0.166893
0.226	-0.10777		0.226083	-0.23174		0.226083	-0.00095		0.2255	-0.39053		0.22629	0.065327		0.22579	0.168324
0.227333	-0.10681		0.227417	-0.2327		0.227417	-0.00095		0.226833	-0.39673		0.227623	0.06485		0.227123	0.169754
0.228667	-0.10633		0.22875	-0.23317		0.22875	-0.00095		0.228167	-0.40245		0.228957	0.064373		0.228457	0.171661
0.23	-0.10681		0.230083	-0.23317		0.230083	-0.00048		0.2295	-0.40817		0.23029	0.064373		0.22979	0.172615
0.231333	-0.10681		0.231417	-0.23365		0.231417	0		0.230833	-0.41389		0.231623	0.065327		0.231123	0.173569
0.232667	-0.10633		0.23275	-0.2346		0.23275	0		0.232167	-0.42057		0.232957	0.065804		0.232457	0.173569
0.234	-0.10586		0.234083	-0.23603		0.234083	-0.00095		0.2335	-0.42725		0.23429	0.06628		0.23379	0.172615
0.235333	-0.10633		0.235417	-0.23746		0.235417	-0.00191		0.234833	-0.4344		0.235623	0.067234		0.235123	0.171661
0.236667	-0.10729		0.23675	-0.23937		0.23675	-0.00286		0.236167	-0.44107		0.236957	0.068188		0.236457	0.170231
0.238	-0.10824		0.238083	-0.24033		0.238083	-0.00381		0.2375	-0.44727		0.23829	0.069141		0.23779	0.169277
0.239333	-0.1092		0.239417	-0.24128		0.239417	-0.00477		0.238833	-0.45347		0.239623	0.069141		0.239123	0.169754
0.240667	-0.1111		0.24075	-0.24176		0.24075	-0.00477		0.240167	-0.45919		0.240957	0.069618		0.240457	0.170708
0.242	-0.11253		0.242083	-0.24223		0.242083	-0.00381		0.2415	-0.46396		0.24229	0.070572		0.24179	0.171661
0.243333	-0.11396		0.243417	-0.24176		0.243417	-0.00238		0.242833	-0.46825		0.243623	0.071526		0.243123	0.172615
0.244667	-0.11492		0.24475	-0.24176		0.24475	-0.00191		0.244167	-0.4735		0.244957	0.072479		0.244457	0.173569
0.246	-0.11587		0.246083	-0.24176		0.246083	-0.00191		0.2455	-0.47922		0.24629	0.07391		0.24579	0.174046
0.247333	-0.11683		0.247417	-0.24128		0.247417	-0.00143		0.246833	-0.48447		0.247623	0.074863		0.247123	0.174046
0.248667	-0.11683		0.24875	-0.24128		0.24875	-0.00143		0.248167	-0.48971		0.248957	0.07391		0.248457	0.174522
0.25	-0.11635		0.250083	-0.24128		0.250083	-0.00191		0.2495	-0.49543		0.25029	0.072479		0.24979	0.175476
0.251333	-0.11587		0.251417	-0.24176		0.251417	-0.00238		0.250833	-0.50163		0.251623	0.070572		0.251123	0.176907
0.252667	-0.11539		0.25275	-0.24223		0.25275	-0.00238		0.252167	-0.50783		0.252957	0.069618		0.252457	0.178337
0.254	-0.11539		0.254083	-0.24271		0.254083	-0.00238		0.2535	-0.51403		0.25429	0.068665		0.25379	0.180721
0.255333	-0.11539		0.255417	-0.24366		0.255417	-0.00238		0.254833	-0.52071		0.255623	0.068665		0.255123	0.184059
0.256667	-0.11539		0.25675	-0.24557		0.25675	-0.00334		0.256167	-0.52738		0.256957	0.069141		0.256457	0.18692
0.258	-0.11492		0.258083	-0.24748		0.258083	-0.00429		0.2575	-0.53358		0.25829	0.070572		0.25779	0.188351
0.259333	-0.11444		0.259417	-0.24939		0.259417	-0.00525		0.258833	-0.5393		0.259623	0.071526		0.259123	0.187874
0.260667	-0.11444		0.26075	-0.25034		0.26075	-0.0062		0.260167	-0.54455		0.260957	0.072002		0.260457	0.187397
0.262	-0.11444		0.262083	-0.25129		0.262083	-0.0062		0.2615	-0.54979		0.26229	0.072002		0.26179	0.185966
0.263333	-0.11444		0.263417	-0.25177		0.263417	-0.0062		0.262833	-0.55504		0.263623	0.071526		0.263123	0.183105
0.264667	-0.11492		0.26475	-0.25129		0.26475	-0.00525		0.264167	-0.56076		0.264957	0.072479		0.264457	0.180721
0.266	-0.11492		0.266083	-0.25082		0.266083	-0.00477		0.2655	-0.56601		0.26629	0.073433		0.26579	0.180721
0.267333	-0.11492		0.267417	-0.25034		0.267417	-0.00477		0.266833	-0.57173		0.267623	0.074863		0.267123	0.181675
0.268667	-0.11444		0.26875	-0.25082		0.26875	-0.00525		0.268167	-0.57793		0.268957	0.075817		0.268457	0.182152
0.27	-0.11444		0.270083	-0.25177		0.270083	-0.0062		0.2695	-0.58365		0.27029	0.077248		0.26979	0.182629
0.271333	-0.11396		0.271417	-0.25225		0.271417	-0.00715		0.270833	-0.58794		0.271623	0.079155		0.271123	0.182629
0.272667	-0.11349		0.27275	-0.2532		0.27275	-0.00858		0.272167	-0.59271		0.272957	0.080585		0.272457	0.183105
0.274	-0.11444		0.274083	-0.25463		0.274083	-0.00906		0.2735	-0.59843		0.27429	0.081539		0.27379	0.183105
0.275333	-0.11539		0.275417	-0.25606		0.275417	-0.00906		0.274833	-0.60558		0.275623	0.082493		0.275123	0.183582
0.276667	-0.11539		0.27675	-0.25702		0.27675	-0.00811		0.276167	-0.61321		0.276957	0.08297		0.276457	0.184059
0.278	-0.11492		0.278083	-0.25797		0.278083	-0.00715		0.2775	-0.62227		0.27829	0.08297		0.27779	0.185013
0.279333	-0.11396		0.279417	-0.25988		0.279417	-0.00668		0.278833	-0.63181		0.279623	0.082016		0.279123	0.186443
0.280667	-0.11349		0.28075	-0.26131		0.28075	-0.0062		0.280167	-0.63992		0.280957	0.081062		0.280457	0.188828
0.282	-0.11253		0.282083	-0.26178		0.282083	-0.0062		0.2815	-0.64659		0.28229	0.080109		0.28179	0.190735
0.283333	-0.11206		0.283417	-0.26226		0.283417	-0.0062		0.282833	-0.65374		0.283623	0.078678		0.283123	0.191689
0.284667	-0.11253		0.28475	-0.26321		0.28475	-0.00572		0.284167	-0.65947		0.284957	0.076771		0.284457	0.192642
0.286	-0.11396		0.286083	-0.26464		0.286083	-0.00525		0.2855	-0.66519		0.28629	0.075817		0.28579	0.193596
0.287333	-0.11587		0.287417	-0.26608		0.287417	-0.00477		0.286833	-0.66996		0.287623	0.07534		0.287123	0.19455
0.288667	-0.1173		0.28875	-0.26798		0.28875	-0.00381		0.288167	-0.67568		0.288957	0.074863		0.288457	0.19455
0.29	-0.11921		0.290083	-0.26894		0.290083	-0.00286		0.2895	-0.68188		0.29029	0.075817		0.28979	0.19455
0.291333	-0.12016		0.291417	-0.26989		0.291417	-0.00191		0.290833	-0.68712		0.291623	0.077248		0.291123	0.195026
0.292667	-0.12016		0.29275	-0.27037		0.29275	-0.00095		0.292167	-0.69189		0.292957	0.079155		0.292457	0.195503
0.294	-0.11969		0.294083	-0.27037		0.294083	-0.00095		0.2935	-0.69571		0.29429	0.081062		0.29379	0.196457
0.295333	-0.11969		0.295417	-0.27037		0.295417	-0.00048		0.294833	-0.70095		0.295623	0.082493		0.295123	0.197887
0.296667	-0.12064		0.29675	-0.26989		0.29675	-0.00095		0.296167	-0.70524		0.296957	0.08297		0.296457	0.198841
0.298	-0.12159		0.298083	-0.27037		0.298083	-0.00095		0.2975	-0.70763		0.29829	0.081539		0.29779	0.199318
0.299333	-0.12159		0.299417	-0.27132		0.299417	-0.00143		0.298833	-0.70667		0.299623	0.080585		0.299123	0.199795
0.300667	-0.12112		0.30075	-0.27227		0.30075	-0.00238		0.300167	-0.70477		0.300957	0.079632		0.300457	0.200748
0.302	-0.12112		0.302083	-0.27275		0.302083	-0.00286		0.3015	-0.70524		0.30229	0.079155		0.30179	0.201225
0.303333	-0.12112		0.303417	-0.27275		0.303417	-0.00334		0.302833	-0.70858		0.303623	0.078201		0.303123	0.201702
0.304667	-0.12064		0.30475	-0.27323		0.30475	-0.00381		0.304167	-0.71526		0.304957	0.077724		0.304457	0.202656
0.306	-0.11969		0.306083	-0.27323		0.306083	-0.00429		0.3055	-0.72527		0.30629	0.077724		0.30579	0.204086
0.307333	-0.11921		0.307417	-0.2737		0.307417	-0.00477		0.306833	-0.73814		0.307623	0.078201		0.307123	0.205994
0.308667	-0.11921		0.30875	-0.2737		0.30875	-0.00477		0.308167	-0.7534		0.308957	0.078678		0.308457	0.206947
0.31	-0.11921		0.310083	-0.27418		0.310083	-0.00477		0.3095	-0.76723		0.31029	0.079155		0.30979	0.206947
0.311333	-0.11826		0.311417	-0.27466		0.311417	-0.00477		0.310833	-0.77724		0.311623	0.079632		0.311123	0.206947
0.312667	-0.1173		0.31275	-0.27609		0.31275	-0.00477		0.312167	-0.78487		0.312957	0.080585		0.312457	0.206947
0.314	-0.11635		0.314083	-0.27704		0.314083	-0.00525		0.3135	-0.79107		0.31429	0.082016		0.31379	0.206947
0.315333	-0.11635		0.315417	-0.27752		0.315417	-0.00572		0.314833	-0.79584		0.315623	0.083447		0.315123	0.207424
0.316667	-0.11587		0.31675	-0.27847		0.31675	-0.00715		0.316167	-0.79966		0.316957	0.084877		0.316457	0.207901
0.318	-0.11635		0.318083	-0.27895		0.318083	-0.00811		0.3175	-0.80109		0.31829	0.085831		0.31779	0.208855
0.319333	-0.1173		0.319417	-0.27943		0.319417	-0.00858		0.318833	-0.80109		0.319623	0.087261		0.319123	0.210285
0.320667	-0.11873		0.32075	-0.27943		0.32075	-0.00811		0.320167	-0.79966		0.320957	0.088215		0.320457	0.211716
0.322	-0.12016		0.322083	-0.2799		0.322083	-0.00715		0.3215	-0.79632		0.32229	0.088215		0.32179	0.212669
0.323333	-0.12112		0.323417	-0.28038		0.323417	-0.00668		0.322833	-0.79203		0.323623	0.088692		0.323123	0.2141
0.324667	-0.12159		0.32475	-0.28181		0.32475	-0.00715		0.324167	-0.78773		0.324957	0.088215		0.324457	0.21553
0.326	-0.12159		0.326083	-0.28324		0.326083	-0.00811		0.3255	-0.78344		0.32629	0.087738		0.32579	0.217438
0.327333	-0.12064		0.327417	-0.28419		0.327417	-0.00858		0.326833	-0.77915		0.327623	0.087261		0.327123	0.218868
0.328667	-0.12016		0.32875	-0.28563		0.32875	-0.00858		0.328167	-0.77581		0.328957	0.086784		0.328457	0.220299
0.33	-0.11921		0.330083	-0.28658		0.330083	-0.00811		0.3295	-0.77438		0.33029	0.086308		0.32979	0.221252
0.331333	-0.11826		0.331417	-0.28706		0.331417	-0.00715		0.330833	-0.77438		0.331623	0.085831		0.331123	0.222206
0.332667	-0.11778		0.33275	-0.28658		0.33275	-0.00477		0.332167	-0.77581		0.332957	0.086308		0.332457	0.222206
0.334	-0.1173		0.334083	-0.28563		0.334083	-0.00238		0.3335	-0.77915		0.33429	0.086784		0.33379	0.221252
0.335333	-0.11683		0.335417	-0.28467		0.335417	-0.00143		0.334833	-0.7844		0.335623	0.087261		0.335123	0.219822
0.336667	-0.11683		0.33675	-0.28419		0.33675	-0.00095		0.336167	-0.78964		0.336957	0.087738		0.336457	0.218868
0.338	-0.11635		0.338083	-0.28467		0.338083	-0.00143		0.3375	-0.79584		0.33829	0.088215		0.33779	0.217915
0.339333	-0.11635		0.339417	-0.28515		0.339417	-0.00238		0.338833	-0.80252		0.339623	0.089169		0.339123	0.217438
0.340667	-0.11683		0.34075	-0.28706		0.34075	-0.00381		0.340167	-0.80919		0.340957	0.089169		0.340457	0.217915
0.342	-0.11778		0.342083	-0.28896		0.342083	-0.00525		0.3415	-0.81682		0.34229	0.088692		0.34179	0.219345
0.343333	-0.11826		0.343417	-0.28992		0.343417	-0.00668		0.342833	-0.82445		0.343623	0.088692		0.343123	0.220299
0.344667	-0.11873		0.34475	-0.28992		0.34475	-0.00858		0.344167	-0.83256		0.344957	0.088215		0.344457	0.220299
0.346	-0.11921		0.346083	-0.29039		0.346083	-0.01001		0.3455	-0.84162		0.34629	0.087261		0.34579	0.220776
0.347333	-0.11969		0.347417	-0.29087		0.347417	-0.01144		0.346833	-0.8502		0.347623	0.086308		0.347123	0.220776
0.348667	-0.11873		0.34875	-0.29135		0.34875	-0.01144		0.348167	-0.85878		0.348957	0.085354		0.348457	0.220299
0.35	-0.11778		0.350083	-0.29182		0.350083	-0.01097		0.3495	-0.86641		0.35029	0.084877		0.34979	0.219345
0.351333	-0.1173		0.351417	-0.2923		0.351417	-0.00954		0.350833	-0.87452		0.351623	0.0844		0.351123	0.218868
0.352667	-0.1173		0.35275	-0.29278		0.35275	-0.00858		0.352167	-0.88263		0.352957	0.0844		0.352457	0.218391
0.354	-0.1173		0.354083	-0.2923		0.354083	-0.00763		0.3535	-0.89169		0.35429	0.085354		0.35379	0.218391
0.355333	-0.1173		0.355417	-0.29182		0.355417	-0.00763		0.354833	-0.9017		0.355623	0.087738		0.355123	0.217915
0.356667	-0.1173		0.35675	-0.29039		0.35675	-0.00763		0.356167	-0.91171		0.356957	0.092506		0.356457	0.217915
0.358	-0.1173		0.358083	-0.28944		0.358083	-0.00763		0.3575	-0.92173		0.35829	0.096798		0.35779	0.218868
0.359333	-0.11778		0.359417	-0.28944		0.359417	-0.00763		0.358833	-0.93174		0.359623	0.100136		0.359123	0.219822
0.360667	-0.11778		0.36075	-0.29087		0.36075	-0.00763		0.360167	-0.94175		0.360957	0.102997		0.360457	0.220776
0.362	-0.11778		0.362083	-0.29278		0.362083	-0.0062		0.3615	-0.95081		0.36229	0.103951		0.36179	0.221252
0.363333	-0.11778		0.363417	-0.29516		0.363417	-0.00477		0.362833	-0.95844		0.363623	0.10252		0.363123	0.220299
0.364667	-0.11778		0.36475	-0.2985		0.36475	-0.00334		0.364167	-0.96512		0.364957	0.099182		0.364457	0.219822
0.366	-0.11826		0.366083	-0.30184		0.366083	-0.00286		0.3655	-0.97227		0.36629	0.095844		0.36579	0.219822
0.367333	-0.11826		0.367417	-0.30422		0.367417	-0.00286		0.366833	-0.97942		0.367623	0.092983		0.367123	0.220299
0.368667	-0.11826		0.36875	-0.30565		0.36875	-0.00191		0.368167	-0.98753		0.368957	0.091553		0.368457	0.221729
0.37	-0.11873		0.370083	-0.30613		0.370083	-0.00191		0.3695	-0.99516		0.37029	0.090599		0.36979	0.22316
0.371333	-0.11921		0.371417	-0.30613		0.371417	-0.00143		0.370833	-1.00279		0.371623	0.089645		0.371123	0.224113
0.372667	-0.11969		0.37275	-0.30565		0.37275	-0.00143		0.372167	-1.01042		0.372957	0.089169		0.372457	0.225067
0.374	-0.11969		0.374083	-0.30518		0.374083	-0.00095		0.3735	-1.01852		0.37429	0.089645		0.37379	0.225067
0.375333	-0.11921		0.375417	-0.30565		0.375417	-0.00095		0.374833	-1.02663		0.375623	0.089169		0.375123	0.224113
0.376667	-0.11921		0.37675	-0.30613		0.37675	-0.00095		0.376167	-1.03521		0.376957	0.088692		0.376457	0.222683
0.378	-0.11921		0.378083	-0.30708		0.378083	-0.00095		0.3775	-1.0438		0.37829	0.088215		0.37779	0.221729
0.379333	-0.11921		0.379417	-0.30756		0.379417	-0.00095		0.378833	-1.05333		0.379623	0.088692		0.379123	0.222206
0.380667	-0.11921		0.38075	-0.30899		0.38075	-0.00143		0.380167	-1.06335		0.380957	0.088692		0.380457	0.223637
0.382	-0.11969		0.382083	-0.30994		0.382083	-0.00238		0.3815	-1.07241		0.38229	0.087738		0.38179	0.225067
0.383333	-0.12064		0.383417	-0.31042		0.383417	-0.00334		0.382833	-1.08147		0.383623	0.087261		0.383123	0.225544
0.384667	-0.12112		0.38475	-0.31042		0.38475	-0.00477		0.384167	-1.09005		0.384957	0.087261		0.384457	0.226021
0.386	-0.12112		0.386083	-0.3109		0.386083	-0.00668		0.3855	-1.09863		0.38629	0.086784		0.38579	0.226498
0.387333	-0.12159		0.387417	-0.3109		0.387417	-0.00811		0.386833	-1.10722		0.387623	0.086308		0.387123	0.226498
0.388667	-0.12255		0.38875	-0.31042		0.38875	-0.00811		0.388167	-1.11628		0.388957	0.086308		0.388457	0.225544
0.39	-0.1235		0.390083	-0.30994		0.390083	-0.00763		0.3895	-1.12581		0.39029	0.086308		0.38979	0.225067
0.391333	-0.1235		0.391417	-0.30994		0.391417	-0.00668		0.390833	-1.1363		0.391623	0.086308		0.391123	0.225067
0.392667	-0.1235		0.39275	-0.31042		0.39275	-0.00572		0.392167	-1.14679		0.392957	0.086308		0.392457	0.226021
0.394	-0.12302		0.394083	-0.31233		0.394083	-0.00525		0.3935	-1.15633		0.39429	0.085831		0.39379	0.227451
0.395333	-0.12302		0.395417	-0.31328		0.395417	-0.00477		0.394833	-1.16491		0.395623	0.086308		0.395123	0.227928
0.396667	-0.1235		0.39675	-0.31471		0.39675	-0.00477		0.396167	-1.17302		0.396957	0.086308		0.396457	0.228405
0.398	-0.12398		0.398083	-0.31519		0.398083	-0.00525		0.3975	-1.18017		0.39829	0.086784		0.39779	0.229359
0.399333	-0.12493		0.399417	-0.31519		0.399417	-0.00525		0.398833	-1.18685		0.399623	0.087261		0.399123	0.230312
0.400667	-0.12493		0.40075	-0.31519		0.40075	-0.00525		0.400167	-1.19305		0.400957	0.088692		0.400457	0.230789
0.402	-0.12589		0.402083	-0.31567		0.402083	-0.00477		0.4015	-1.19925		0.40229	0.090122		0.40179	0.231266
0.403333	-0.12636		0.403417	-0.31662		0.403417	-0.00429		0.402833	-1.20592		0.403623	0.09203		0.403123	0.231743
0.404667	-0.12636		0.40475	-0.31805		0.40475	-0.00429		0.404167	-1.2145		0.404957	0.09346		0.404457	0.23222
0.406	-0.12589		0.406083	-0.31948		0.406083	-0.00429		0.4055	-1.22452		0.40629	0.094891		0.40579	0.232697
0.407333	-0.12589		0.407417	-0.32043		0.407417	-0.00381		0.406833	-1.23453		0.407623	0.095844		0.407123	0.232697
0.408667	-0.12589		0.40875	-0.32091		0.40875	-0.00286		0.408167	-1.24454		0.408957	0.096798		0.408457	0.232697
0.41	-0.12541		0.410083	-0.31996		0.410083	-0.00238		0.4095	-1.25408		0.41029	0.097275		0.40979	0.23222
0.411333	-0.12445		0.411417	-0.31853		0.411417	-0.00191		0.410833	-1.2641		0.411623	0.097275		0.411123	0.231266
0.412667	-0.1235		0.41275	-0.3171		0.41275	-0.00191		0.412167	-1.27316		0.412957	0.096321		0.412457	0.230789
0.414	-0.12302		0.414083	-0.31614		0.414083	-0.00191		0.4135	-1.28126		0.41429	0.095367		0.41379	0.230789
0.415333	-0.12302		0.415417	-0.31567		0.415417	-0.00238		0.414833	-1.28937		0.415623	0.093937		0.415123	0.231266
0.416667	-0.1235		0.41675	-0.31662		0.41675	-0.00286		0.416167	-1.29747		0.416957	0.09203		0.416457	0.231743
0.418	-0.12445		0.418083	-0.31757		0.418083	-0.00334		0.4175	-1.30558		0.41829	0.090599		0.41779	0.233173
0.419333	-0.12541		0.419417	-0.319		0.419417	-0.00334		0.418833	-1.31321		0.419623	0.089169		0.419123	0.234127
0.420667	-0.12589		0.42075	-0.32043		0.42075	-0.00334		0.420167	-1.32084		0.420957	0.088215		0.420457	0.235558
0.422	-0.12636		0.422083	-0.32091		0.422083	-0.00381		0.4215	-1.32895		0.42229	0.087738		0.42179	0.236034
0.423333	-0.12589		0.423417	-0.32139		0.423417	-0.00429		0.422833	-1.33705		0.423623	0.086784		0.423123	0.236034
0.424667	-0.12589		0.42475	-0.32234		0.42475	-0.00477		0.424167	-1.34563		0.424957	0.086784		0.424457	0.236034
0.426	-0.12541		0.426083	-0.32377		0.426083	-0.00477		0.4255	-1.35517		0.42629	0.086784		0.42579	0.236034
0.427333	-0.12493		0.427417	-0.32473		0.427417	-0.00477		0.426833	-1.36375		0.427623	0.087261		0.427123	0.235558
0.428667	-0.12445		0.42875	-0.32568		0.42875	-0.00477		0.428167	-1.37186		0.428957	0.087738		0.428457	0.234604
0.43	-0.12445		0.430083	-0.32663		0.430083	-0.00429		0.4295	-1.37901		0.43029	0.088692		0.42979	0.23365
0.431333	-0.12445		0.431417	-0.32711		0.431417	-0.00477		0.430833	-1.38664		0.431623	0.089169		0.431123	0.232697
0.432667	-0.12445		0.43275	-0.32806		0.43275	-0.00477		0.432167	-1.3938		0.432957	0.089169		0.432457	0.231743
0.434	-0.12541		0.434083	-0.32806		0.434083	-0.00525		0.4335	-1.4019		0.43429	0.089169		0.43379	0.230789
0.435333	-0.12636		0.435417	-0.32854		0.435417	-0.00572		0.434833	-1.40953		0.435623	0.088692		0.435123	0.230312
0.436667	-0.12684		0.43675	-0.32949		0.43675	-0.0062		0.436167	-1.41811		0.436957	0.088215		0.436457	0.230312
0.438	-0.12732		0.438083	-0.33092		0.438083	-0.00668		0.4375	-1.42765		0.43829	0.087261		0.43779	0.230312
0.439333	-0.12732		0.439417	-0.3314		0.439417	-0.00668		0.438833	-1.43766		0.439623	0.087261		0.439123	0.230789
0.440667	-0.12779		0.44075	-0.3314		0.44075	-0.0062		0.440167	-1.4472		0.440957	0.087261		0.440457	0.231266
0.442	-0.12779		0.442083	-0.33188		0.442083	-0.00668		0.4415	-1.4534		0.44229	0.088215		0.44179	0.233173
0.443333	-0.12779		0.443417	-0.33236		0.443417	-0.00668		0.442833	-1.45292		0.443623	0.089169		0.443123	0.235081
0.444667	-0.12779		0.44475	-0.33236		0.44475	-0.00668		0.444167	-1.44577		0.444957	0.089645		0.444457	0.236511
0.446	-0.12827		0.446083	-0.33236		0.446083	-0.0062		0.4455	-1.43528		0.44629	0.090122		0.44579	0.237465
0.447333	-0.12875		0.447417	-0.33283		0.447417	-0.00572		0.446833	-1.42813		0.447623	0.090122		0.447123	0.238419
0.448667	-0.12922		0.44875	-0.33379		0.44875	-0.00477		0.448167	-1.4267		0.448957	0.090599		0.448457	0.239849
0.45	-0.1297		0.450083	-0.33522		0.450083	-0.00381		0.4495	-1.43337		0.45029	0.090599		0.44979	0.239849
0.451333	-0.13018		0.451417	-0.33617		0.451417	-0.00286		0.450833	-1.44911		0.451623	0.091076		0.451123	0.239372
0.452667	-0.13018		0.45275	-0.33665		0.45275	-0.00286		0.452167	-1.47152		0.452957	0.091553		0.452457	0.238895
0.454	-0.13018		0.454083	-0.33712		0.454083	-0.00286		0.4535	-1.49584		0.45429	0.09203		0.45379	0.238895
0.455333	-0.13018		0.455417	-0.33712		0.455417	-0.00381		0.454833	-1.5173		0.455623	0.092506		0.455123	0.239372
0.456667	-0.1297		0.45675	-0.33665		0.45675	-0.00477		0.456167	-1.53303		0.456957	0.092983		0.456457	0.239849
0.458	-0.1297		0.458083	-0.33522		0.458083	-0.00572		0.4575	-1.54448		0.45829	0.092983		0.45779	0.240803
0.459333	-0.13018		0.459417	-0.33426		0.459417	-0.00668		0.458833	-1.55449		0.459623	0.092983		0.459123	0.243187
0.460667	-0.13161		0.46075	-0.33379		0.46075	-0.0062		0.460167	-1.5645		0.460957	0.092983		0.460457	0.245571
0.462	-0.13256		0.462083	-0.33426		0.462083	-0.00525		0.4615	-1.57499		0.46229	0.092506		0.46179	0.247478
0.463333	-0.13256		0.463417	-0.33522		0.463417	-0.00381		0.462833	-1.58501		0.463623	0.092506		0.463123	0.248432
0.464667	-0.13208		0.46475	-0.33665		0.46475	-0.00191		0.464167	-1.59454		0.464957	0.09203		0.464457	0.247955
0.466	-0.13113		0.466083	-0.33808		0.466083	-0.00048		0.4655	-1.60408		0.46629	0.091553		0.46579	0.247002
0.467333	-0.13018		0.467417	-0.33998		0.467417	0.000477		0.466833	-1.61266		0.467623	0.090599		0.467123	0.245571
0.468667	-0.12922		0.46875	-0.34094		0.46875	0.000954		0.468167	-1.62029		0.468957	0.090122		0.468457	0.244141
0.47	-0.12827		0.470083	-0.34189		0.470083	0.000477		0.4695	-1.62697		0.47029	0.089645		0.46979	0.243187
0.471333	-0.12827		0.471417	-0.34189		0.471417	-0.00048		0.470833	-1.63221		0.471623	0.090599		0.471123	0.243664
0.472667	-0.12827		0.47275	-0.34142		0.47275	-0.00238		0.472167	-1.63698		0.472957	0.09203		0.472457	0.245094
0.474	-0.12827		0.474083	-0.34094		0.474083	-0.00334		0.4735	-1.6408		0.47429	0.09346		0.47379	0.246525
0.475333	-0.12827		0.475417	-0.34046		0.475417	-0.00429		0.474833	-1.64461		0.475623	0.094891		0.475123	0.247955
0.476667	-0.12779		0.47675	-0.34046		0.47675	-0.00477		0.476167	-1.64843		0.476957	0.096321		0.476457	0.249386
0.478	-0.12732		0.478083	-0.34094		0.478083	-0.00477		0.4775	-1.65367		0.47829	0.096321		0.47779	0.249863
0.479333	-0.12732		0.479417	-0.34189		0.479417	-0.00429		0.478833	-1.65987		0.479623	0.095367		0.479123	0.25034
0.480667	-0.12779		0.48075	-0.34285		0.48075	-0.00381		0.480167	-1.66655		0.480957	0.094414		0.480457	0.25034
0.482	-0.12875		0.482083	-0.3438		0.482083	-0.00477		0.4815	-1.67227		0.48229	0.093937		0.48179	0.249863
0.483333	-0.12922		0.483417	-0.34428		0.483417	-0.00572		0.482833	-1.67799		0.483623	0.093937		0.483123	0.249863
0.484667	-0.12922		0.48475	-0.34475		0.48475	-0.00715		0.484167	-1.68324		0.484957	0.094414		0.484457	0.25034
0.486	-0.1297		0.486083	-0.34523		0.486083	-0.00811		0.4855	-1.68848		0.48629	0.095844		0.48579	0.250816
0.487333	-0.13018		0.487417	-0.34571		0.487417	-0.00954		0.486833	-1.6923		0.487623	0.096798		0.487123	0.25177
0.488667	-0.13065		0.48875	-0.34666		0.48875	-0.01001		0.488167	-1.69659		0.488957	0.097752		0.488457	0.252247
0.49	-0.13065		0.490083	-0.34714		0.490083	-0.00906		0.4895	-1.70088		0.49029	0.097752		0.48979	0.252724
0.491333	-0.13113		0.491417	-0.34761		0.491417	-0.00763		0.490833	-1.70612		0.491623	0.097275		0.491123	0.253201
0.492667	-0.13208		0.49275	-0.34761		0.49275	-0.00668		0.492167	-1.71185		0.492957	0.096321		0.492457	0.253677
0.494	-0.13304		0.494083	-0.34761		0.494083	-0.0062		0.4935	-1.71709		0.49429	0.096798		0.49379	0.253677
0.495333	-0.13351		0.495417	-0.34761		0.495417	-0.00572		0.494833	-1.72281		0.495623	0.096798		0.495123	0.254154
0.496667	-0.13351		0.49675	-0.34857		0.49675	-0.00477		0.496167	-1.72758		0.496957	0.096321		0.496457	0.255108
0.498	-0.13304		0.498083	-0.35048		0.498083	-0.00525		0.4975	-1.73235		0.49829	0.094891		0.49779	0.256062
0.499333	-0.13208		0.499417	-0.35191		0.499417	-0.0062		0.498833	-1.73616		0.499623	0.09346		0.499123	0.257015
0.500667	-0.13161		0.50075	-0.35238		0.50075	-0.00715		0.500167	-1.7395		0.500957	0.092983		0.500457	0.257969
0.502	-0.13113		0.502083	-0.35286		0.502083	-0.00763		0.5015	-1.74236		0.50229	0.092506		0.50179	0.258446
0.503333	-0.13065		0.503417	-0.35238		0.503417	-0.00763		0.502833	-1.74475		0.503623	0.092983		0.503123	0.258446
0.504667	-0.13065		0.50475	-0.35143		0.50475	-0.00763		0.504167	-1.74665		0.504957	0.093937		0.504457	0.258446
0.506	-0.13113		0.506083	-0.35048		0.506083	-0.00715		0.5055	-1.74904		0.50629	0.096321		0.50579	0.258923
0.507333	-0.13256		0.507417	-0.34904		0.507417	-0.00668		0.506833	-1.75142		0.507623	0.098705		0.507123	0.259399
0.508667	-0.13351		0.50875	-0.34904		0.50875	-0.0062		0.508167	-1.75381		0.508957	0.100136		0.508457	0.259876
0.51	-0.13447		0.510083	-0.35		0.510083	-0.00572		0.5095	-1.75619		0.51029	0.100136		0.50979	0.259876
0.511333	-0.1359		0.511417	-0.35095		0.511417	-0.0062		0.510833	-1.75905		0.511623	0.100136		0.511123	0.259876
0.512667	-0.13733		0.51275	-0.35191		0.51275	-0.0062		0.512167	-1.76239		0.512957	0.100613		0.512457	0.259399
0.514	-0.13781		0.514083	-0.35334		0.514083	-0.00668		0.5135	-1.76477		0.51429	0.100613		0.51379	0.258446
0.515333	-0.13733		0.515417	-0.35524		0.515417	-0.00668		0.514833	-1.76573		0.515623	0.100136		0.515123	0.257969
0.516667	-0.13638		0.51675	-0.3562		0.51675	-0.00763		0.516167	-1.76716		0.516957	0.099182		0.516457	0.256538
0.518	-0.1359		0.518083	-0.35667		0.518083	-0.00811		0.5175	-1.76907		0.51829	0.098705		0.51779	0.256062
0.519333	-0.13494		0.519417	-0.35763		0.519417	-0.00811		0.518833	-1.77193		0.519623	0.098705		0.519123	0.255585
0.520667	-0.13351		0.52075	-0.35858		0.52075	-0.00811		0.520167	-1.77479		0.520957	0.097752		0.520457	0.256062
0.522	-0.13304		0.522083	-0.36001		0.522083	-0.00763		0.5215	-1.77813		0.52229	0.096321		0.52179	0.256538
0.523333	-0.13256		0.523417	-0.36144		0.523417	-0.00715		0.522833	-1.78146		0.523623	0.095367		0.523123	0.257969
0.524667	-0.13256		0.52475	-0.36335		0.52475	-0.00668		0.524167	-1.78432		0.524957	0.095844		0.524457	0.258923
0.526	-0.13161		0.526083	-0.36478		0.526083	-0.0062		0.5255	-1.78719		0.52629	0.096798		0.52579	0.259399
0.527333	-0.13065		0.527417	-0.36478		0.527417	-0.00668		0.526833	-1.79005		0.527623	0.097275		0.527123	0.259876
0.528667	-0.13065		0.52875	-0.3643		0.52875	-0.00668		0.528167	-1.79291		0.528957	0.097752		0.528457	0.259876
0.53	-0.13065		0.530083	-0.36287		0.530083	-0.00715		0.5295	-1.79529		0.53029	0.097752		0.52979	0.259399
0.531333	-0.13065		0.531417	-0.3624		0.531417	-0.00715		0.530833	-1.79768		0.531623	0.097275		0.531123	0.258923
0.532667	-0.13065		0.53275	-0.36144		0.53275	-0.00811		0.532167	-1.80006		0.532957	0.095844		0.532457	0.258923
0.534	-0.13113		0.534083	-0.36144		0.534083	-0.00906		0.5335	-1.80244		0.53429	0.094891		0.53379	0.260353
0.535333	-0.13161		0.535417	-0.3624		0.535417	-0.00906		0.534833	-1.80387		0.535623	0.093937		0.535123	0.26226
0.536667	-0.13161		0.53675	-0.36335		0.53675	-0.00858		0.536167	-1.80483		0.536957	0.093937		0.536457	0.263214
0.538	-0.13161		0.538083	-0.3643		0.538083	-0.00811		0.5375	-1.80531		0.53829	0.09346		0.53779	0.263691
0.539333	-0.13161		0.539417	-0.36573		0.539417	-0.00858		0.538833	-1.80626		0.539623	0.094414		0.539123	0.264168
0.540667	-0.13161		0.54075	-0.36716		0.54075	-0.00858		0.540167	-1.80674		0.540957	0.095844		0.540457	0.264168
0.542	-0.13161		0.542083	-0.36907		0.542083	-0.00906		0.5415	-1.80721		0.54229	0.098228		0.54179	0.263214
0.543333	-0.13208		0.543417	-0.37098		0.543417	-0.00954		0.542833	-1.80769		0.543623	0.100136		0.543123	0.262737
0.544667	-0.13304		0.54475	-0.37289		0.54475	-0.01001		0.544167	-1.80864		0.544957	0.101566		0.544457	0.263214
0.546	-0.13399		0.546083	-0.37479		0.546083	-0.01097		0.5455	-1.8096		0.54629	0.102043		0.54579	0.264168
0.547333	-0.13447		0.547417	-0.37575		0.547417	-0.01192		0.546833	-1.81055		0.547623	0.10252		0.547123	0.265121
0.548667	-0.13542		0.54875	-0.37622		0.54875	-0.0124		0.548167	-1.8115		0.548957	0.102043		0.548457	0.265598
0.55	-0.13638		0.550083	-0.37622		0.550083	-0.01335		0.5495	-1.81246		0.55029	0.100613		0.54979	0.265598
0.551333	-0.13685		0.551417	-0.37575		0.551417	-0.01431		0.550833	-1.81293		0.551623	0.098705		0.551123	0.264645
0.552667	-0.13733		0.55275	-0.37527		0.55275	-0.01478		0.552167	-1.81293		0.552957	0.097275		0.552457	0.263691
0.554	-0.13685		0.554083	-0.37432		0.554083	-0.01526		0.5535	-1.81198		0.55429	0.096321		0.55379	0.263214
0.555333	-0.13638		0.555417	-0.37336		0.555417	-0.01478		0.554833	-1.81055		0.555623	0.096321		0.555123	0.263214
0.556667	-0.13638		0.55675	-0.37289		0.55675	-0.01431		0.556167	-1.80912		0.556957	0.096321		0.556457	0.263691
0.558	-0.13638		0.558083	-0.37289		0.558083	-0.01335		0.5575	-1.80769		0.55829	0.096798		0.55779	0.264645
0.559333	-0.13685		0.559417	-0.37336		0.559417	-0.0124		0.558833	-1.80674		0.559623	0.097275		0.559123	0.266075
0.560667	-0.13828		0.56075	-0.37432		0.56075	-0.01144		0.560167	-1.80721		0.560957	0.097275		0.560457	0.267029
0.562	-0.13924		0.562083	-0.37575		0.562083	-0.01049		0.5615	-1.80864		0.56229	0.097752		0.56179	0.267029
0.563333	-0.14019		0.563417	-0.37718		0.563417	-0.01001		0.562833	-1.81055		0.563623	0.098228		0.563123	0.267506
0.564667	-0.14114		0.56475	-0.37909		0.56475	-0.00906		0.564167	-1.81198		0.564957	0.098228		0.564457	0.268459
0.566	-0.14257		0.566083	-0.38052		0.566083	-0.00906		0.5655	-1.81246		0.56629	0.098228		0.56579	0.269413
0.567333	-0.14257		0.567417	-0.38147		0.567417	-0.00906		0.566833	-1.81246		0.567623	0.098228		0.567123	0.271797
0.568667	-0.1421		0.56875	-0.38195		0.56875	-0.01049		0.568167	-1.8115		0.568957	0.098228		0.568457	0.274658
0.57	-0.14162		0.570083	-0.38242		0.570083	-0.01144		0.5695	-1.81007		0.57029	0.097752		0.56979	0.276566
0.571333	-0.14067		0.571417	-0.3829		0.571417	-0.01144		0.570833	-1.80864		0.571623	0.097752		0.571123	0.276566
0.572667	-0.14019		0.57275	-0.3829		0.57275	-0.01144		0.572167	-1.80721		0.572957	0.097752		0.572457	0.275135
0.574	-0.13924		0.574083	-0.3829		0.574083	-0.01049		0.5735	-1.80578		0.57429	0.098228		0.57379	0.273228
0.575333	-0.13828		0.575417	-0.38242		0.575417	-0.01001		0.574833	-1.80483		0.575623	0.098705		0.575123	0.27132
0.576667	-0.13828		0.57675	-0.38242		0.57675	-0.00906		0.576167	-1.80387		0.576957	0.099182		0.576457	0.26989
0.578	-0.13781		0.578083	-0.38242		0.578083	-0.00858		0.5775	-1.80387		0.57829	0.099182		0.57779	0.269413
0.579333	-0.13828		0.579417	-0.38195		0.579417	-0.00906		0.578833	-1.8034		0.579623	0.099182		0.579123	0.270844
0.580667	-0.13781		0.58075	-0.38195		0.58075	-0.00954		0.580167	-1.8034		0.580957	0.098705		0.580457	0.273228
0.582	-0.13733		0.582083	-0.38099		0.582083	-0.01001		0.5815	-1.80244		0.58229	0.097752		0.58179	0.276089
0.583333	-0.13685		0.583417	-0.38099		0.583417	-0.01049		0.582833	-1.80244		0.583623	0.097752		0.583123	0.277519
0.584667	-0.13685		0.58475	-0.38147		0.58475	-0.01049		0.584167	-1.80149		0.584957	0.098228		0.584457	0.277996
0.586	-0.13685		0.586083	-0.3829		0.586083	-0.01001		0.5855	-1.80054		0.58629	0.098705		0.58579	0.277519
0.587333	-0.13733		0.587417	-0.38481		0.587417	-0.01001		0.586833	-1.79911		0.587623	0.098705		0.587123	0.276566
0.588667	-0.13733		0.58875	-0.38624		0.58875	-0.01001		0.588167	-1.79768		0.588957	0.098705		0.588457	0.276566
0.59	-0.13781		0.590083	-0.38815		0.590083	-0.01001		0.5895	-1.79672		0.59029	0.099182		0.58979	0.276566
0.591333	-0.13828		0.591417	-0.39005		0.591417	-0.00954		0.590833	-1.79529		0.591623	0.100136		0.591123	0.277042
0.592667	-0.13876		0.59275	-0.39101		0.59275	-0.00858		0.592167	-1.79291		0.592957	0.100136		0.592457	0.277996
0.594	-0.13924		0.594083	-0.39148		0.594083	-0.00763		0.5935	-1.79052		0.59429	0.100613		0.59379	0.27895
0.595333	-0.13971		0.595417	-0.39101		0.595417	-0.00668		0.594833	-1.78766		0.595623	0.100613		0.595123	0.28038
0.596667	-0.13971		0.59675	-0.39101		0.59675	-0.0062		0.596167	-1.7848		0.596957	0.101089		0.596457	0.281334
0.598	-0.14019		0.598083	-0.39053		0.598083	-0.00572		0.5975	-1.78289		0.59829	0.100613		0.59779	0.280857
0.599333	-0.14067		0.599417	-0.39005		0.599417	-0.00572		0.598833	-1.78146		0.599623	0.100136		0.599123	0.279903
0.600667	-0.14114		0.60075	-0.38958		0.60075	-0.00668		0.600167	-1.78099		0.600957	0.099182		0.600457	0.27895
0.602	-0.14114		0.602083	-0.3891		0.602083	-0.00811		0.6015	-1.78051		0.60229	0.098228		0.60179	0.278473
0.603333	-0.14162		0.603417	-0.38862		0.603417	-0.00954		0.602833	-1.78051		0.603623	0.098228		0.603123	0.278473
0.604667	-0.14162		0.60475	-0.38862		0.60475	-0.00954		0.604167	-1.78099		0.604957	0.098705		0.604457	0.278473
0.606	-0.14067		0.606083	-0.38958		0.606083	-0.00906		0.6055	-1.78099		0.60629	0.100613		0.60579	0.278473
0.607333	-0.13924		0.607417	-0.39101		0.607417	-0.00906		0.606833	-1.77956		0.607623	0.102043		0.607123	0.27895
0.608667	-0.13828		0.60875	-0.39196		0.60875	-0.00858		0.608167	-1.77813		0.608957	0.102997		0.608457	0.279427
0.61	-0.13733		0.610083	-0.39291		0.610083	-0.00763		0.6095	-1.77717		0.61029	0.103951		0.60979	0.279903
0.611333	-0.13733		0.611417	-0.39387		0.611417	-0.00715		0.610833	-1.77622		0.611623	0.104427		0.611123	0.28038
0.612667	-0.13828		0.61275	-0.39434		0.61275	-0.00811		0.612167	-1.77526		0.612957	0.104427		0.612457	0.281334
0.614	-0.13971		0.614083	-0.39434		0.614083	-0.00954		0.6135	-1.77431		0.61429	0.103951		0.61379	0.282288
0.615333	-0.14114		0.615417	-0.39387		0.615417	-0.01097		0.614833	-1.77383		0.615623	0.10252		0.615123	0.283241
0.616667	-0.14305		0.61675	-0.39434		0.61675	-0.01192		0.616167	-1.77288		0.616957	0.101089		0.616457	0.283241
0.618	-0.144		0.618083	-0.39482		0.618083	-0.01287		0.6175	-1.77145		0.61829	0.100613		0.61779	0.283241
0.619333	-0.14496		0.619417	-0.3953		0.619417	-0.01335		0.618833	-1.76859		0.619623	0.100136		0.619123	0.283718
0.620667	-0.14544		0.62075	-0.39577		0.62075	-0.0124		0.620167	-1.76573		0.620957	0.099659		0.620457	0.283718
0.622	-0.14591		0.622083	-0.39625		0.622083	-0.01097		0.6215	-1.76287		0.62229	0.100136		0.62179	0.283718
0.623333	-0.14591		0.623417	-0.39673		0.623417	-0.00954		0.622833	-1.76144		0.623623	0.100613		0.623123	0.284195
0.624667	-0.14544		0.62475	-0.39673		0.62475	-0.00811		0.624167	-1.75953		0.624957	0.101089		0.624457	0.284195
0.626	-0.14496		0.626083	-0.39673		0.626083	-0.00668		0.6255	-1.75858		0.62629	0.101566		0.62579	0.284672
0.627333	-0.14496		0.627417	-0.39721		0.627417	-0.0062		0.626833	-1.75762		0.627623	0.10252		0.627123	0.285149
0.628667	-0.14544		0.62875	-0.39768		0.62875	-0.00572		0.628167	-1.75667		0.628957	0.10252		0.628457	0.285149
0.63	-0.14591		0.630083	-0.39768		0.630083	-0.0062		0.6295	-1.75476		0.63029	0.10252		0.62979	0.286102
0.631333	-0.14591		0.631417	-0.39816		0.631417	-0.0062		0.630833	-1.75142		0.631623	0.10252		0.631123	0.286579
0.632667	-0.14591		0.63275	-0.39911		0.63275	-0.0062		0.632167	-1.74713		0.632957	0.102997		0.632457	0.287056
0.634	-0.14639		0.634083	-0.40007		0.634083	-0.00715		0.6335	-1.74284		0.63429	0.103474		0.63379	0.287533
0.635333	-0.14639		0.635417	-0.40054		0.635417	-0.00763		0.634833	-1.73903		0.635623	0.103474		0.635123	0.287533
0.636667	-0.14591		0.63675	-0.40102		0.63675	-0.00763		0.636167	-1.73616		0.636957	0.102997		0.636457	0.287056
0.638	-0.14591		0.638083	-0.40197		0.638083	-0.00811		0.6375	-1.73426		0.63829	0.10252		0.63779	0.286579
0.639333	-0.14591		0.639417	-0.40245		0.639417	-0.00858		0.638833	-1.7333		0.639623	0.102043		0.639123	0.286102
0.640667	-0.14591		0.64075	-0.40293		0.64075	-0.00954		0.640167	-1.73187		0.640957	0.100613		0.640457	0.285625
0.642	-0.14544		0.642083	-0.40388		0.642083	-0.01001		0.6415	-1.73092		0.64229	0.099182		0.64179	0.285149
0.643333	-0.14448		0.643417	-0.40483		0.643417	-0.01097		0.642833	-1.72901		0.643623	0.098228		0.643123	0.284672
0.644667	-0.14305		0.64475	-0.40627		0.64475	-0.01192		0.644167	-1.72615		0.644957	0.097752		0.644457	0.284195
0.646	-0.14257		0.646083	-0.40674		0.646083	-0.01192		0.6455	-1.72329		0.64629	0.099182		0.64579	0.283718
0.647333	-0.14162		0.647417	-0.40722		0.647417	-0.01144		0.646833	-1.71947		0.647623	0.100136		0.647123	0.283718
0.648667	-0.14067		0.64875	-0.40722		0.64875	-0.01144		0.648167	-1.71566		0.648957	0.102043		0.648457	0.284195
0.65	-0.14019		0.650083	-0.40722		0.650083	-0.01192		0.6495	-1.71137		0.65029	0.103474		0.64979	0.285625
0.651333	-0.14019		0.651417	-0.40722		0.651417	-0.0124		0.650833	-1.70708		0.651623	0.104904		0.651123	0.286579
0.652667	-0.14114		0.65275	-0.40722		0.65275	-0.0124		0.652167	-1.70326		0.652957	0.105858		0.652457	0.287056
0.654	-0.14162		0.654083	-0.4077		0.654083	-0.01192		0.6535	-1.69992		0.65429	0.107288		0.65379	0.28801
0.655333	-0.14162		0.655417	-0.4077		0.655417	-0.01192		0.654833	-1.69706		0.655623	0.109196		0.655123	0.28944
0.656667	-0.14114		0.65675	-0.40865		0.65675	-0.01097		0.656167	-1.69468		0.656957	0.11158		0.656457	0.289917
0.658	-0.14114		0.658083	-0.41008		0.658083	-0.01001		0.6575	-1.69277		0.65829	0.114441		0.65779	0.28944
0.659333	-0.14162		0.659417	-0.41056		0.659417	-0.00906		0.658833	-1.69134		0.659623	0.117302		0.659123	0.28944
0.660667	-0.1421		0.66075	-0.41103		0.66075	-0.00906		0.660167	-1.68896		0.660957	0.119686		0.660457	0.28944
0.662	-0.14305		0.662083	-0.41103		0.662083	-0.00906		0.6615	-1.68562		0.66229	0.119686		0.66179	0.28944
0.663333	-0.14448		0.663417	-0.41199		0.663417	-0.00954		0.662833	-1.68276		0.663623	0.116825		0.663123	0.288963
0.664667	-0.14639		0.66475	-0.41294		0.66475	-0.00954		0.664167	-1.6799		0.664957	0.112057		0.664457	0.288486
0.666	-0.1483		0.666083	-0.41294		0.666083	-0.00906		0.6655	-1.67656		0.66629	0.108242		0.66579	0.28801
0.667333	-0.14877		0.667417	-0.41246		0.667417	-0.00811		0.666833	-1.67322		0.667623	0.104427		0.667123	0.288486
0.668667	-0.1483		0.66875	-0.41294		0.66875	-0.00763		0.668167	-1.66941		0.668957	0.101566		0.668457	0.288486
0.67	-0.14782		0.670083	-0.41485		0.670083	-0.00715		0.6695	-1.66607		0.67029	0.100136		0.66979	0.28944
0.671333	-0.14687		0.671417	-0.41676		0.671417	-0.00715		0.670833	-1.66225		0.671623	0.100613		0.671123	0.290394
0.672667	-0.14639		0.67275	-0.41866		0.67275	-0.00763		0.672167	-1.65844		0.672957	0.102043		0.672457	0.290871
0.674	-0.14544		0.674083	-0.42009		0.674083	-0.00858		0.6735	-1.6551		0.67429	0.103474		0.67379	0.291348
0.675333	-0.14496		0.675417	-0.42152		0.675417	-0.00906		0.674833	-1.65224		0.675623	0.103951		0.675123	0.291824
0.676667	-0.14448		0.67675	-0.422		0.67675	-0.00954		0.676167	-1.65081		0.676957	0.103951		0.676457	0.292778
0.678	-0.14448		0.678083	-0.42248		0.678083	-0.00906		0.6775	-1.6489		0.67829	0.102997		0.67779	0.292778
0.679333	-0.14448		0.679417	-0.422		0.679417	-0.00906		0.678833	-1.647		0.679623	0.102043		0.679123	0.292778
0.680667	-0.14448		0.68075	-0.42248		0.68075	-0.00906		0.680167	-1.64461		0.680957	0.101566		0.680457	0.293732
0.682	-0.14496		0.682083	-0.42248		0.682083	-0.00906		0.6815	-1.64223		0.68229	0.101089		0.68179	0.295639
0.683333	-0.14591		0.683417	-0.42248		0.683417	-0.00858		0.682833	-1.63937		0.683623	0.101566		0.683123	0.296593
0.684667	-0.14639		0.68475	-0.42248		0.68475	-0.00858		0.684167	-1.63603		0.684957	0.10252		0.684457	0.296593
0.686	-0.14687		0.686083	-0.42248		0.686083	-0.00811		0.6855	-1.63364		0.68629	0.102997		0.68579	0.296593
0.687333	-0.14687		0.687417	-0.422		0.687417	-0.00715		0.686833	-1.63221		0.687623	0.102997		0.687123	0.29707
0.688667	-0.14687		0.68875	-0.42152		0.68875	-0.00572		0.688167	-1.63031		0.688957	0.10252		0.688457	0.297546
0.69	-0.14687		0.690083	-0.422		0.690083	-0.00429		0.6895	-1.62745		0.69029	0.101566		0.68979	0.297546
0.691333	-0.14734		0.691417	-0.42295		0.691417	-0.00477		0.690833	-1.62363		0.691623	0.100613		0.691123	0.297546
0.692667	-0.14782		0.69275	-0.42343		0.69275	-0.0062		0.692167	-1.61982		0.692957	0.099182		0.692457	0.29707
0.694	-0.14782		0.694083	-0.42343		0.694083	-0.00811		0.6935	-1.61648		0.69429	0.098705		0.69379	0.296593
0.695333	-0.1483		0.695417	-0.42343		0.695417	-0.01001		0.694833	-1.61314		0.695623	0.099659		0.695123	0.296116
0.696667	-0.1483		0.69675	-0.42343		0.69675	-0.01192		0.696167	-1.61076		0.696957	0.101089		0.696457	0.295639
0.698	-0.14782		0.698083	-0.42295		0.698083	-0.01383		0.6975	-1.60837		0.69829	0.102043		0.69779	0.295639
0.699333	-0.14687		0.699417	-0.422		0.699417	-0.01431		0.698833	-1.60694		0.699623	0.10252		0.699123	0.296116
0.700667	-0.14591		0.70075	-0.422		0.70075	-0.01383		0.700167	-1.60456		0.700957	0.102997		0.700457	0.296593
0.702	-0.14544		0.702083	-0.42295		0.702083	-0.01335		0.7015	-1.6017		0.70229	0.103474		0.70179	0.297546
0.703333	-0.14544		0.703417	-0.42391		0.703417	-0.01287		0.702833	-1.59836		0.703623	0.102997		0.703123	0.298023
0.704667	-0.14591		0.70475	-0.42486		0.70475	-0.0124		0.704167	-1.59502		0.704957	0.102997		0.704457	0.29707
0.706	-0.14591		0.706083	-0.42582		0.706083	-0.0124		0.7055	-1.59168		0.70629	0.10252		0.70579	0.296116
0.707333	-0.14639		0.707417	-0.42772		0.707417	-0.0124		0.706833	-1.58834		0.707623	0.103474		0.707123	0.295162
0.708667	-0.14639		0.70875	-0.42915		0.70875	-0.01287		0.708167	-1.58453		0.708957	0.104427		0.708457	0.294209
0.71	-0.14639		0.710083	-0.43058		0.710083	-0.01287		0.7095	-1.58072		0.71029	0.104904		0.70979	0.293255
0.711333	-0.14591		0.711417	-0.43201		0.711417	-0.01335		0.710833	-1.5769		0.711623	0.105381		0.711123	0.292301
0.712667	-0.14544		0.71275	-0.43344		0.71275	-0.01335		0.712167	-1.57309		0.712957	0.104904		0.712457	0.292301
0.714	-0.14591		0.714083	-0.43392		0.714083	-0.01287		0.7135	-1.56927		0.71429	0.104904		0.71379	0.292301
0.715333	-0.14687		0.715417	-0.43297		0.715417	-0.01335		0.714833	-1.56546		0.715623	0.104427		0.715123	0.293255
0.716667	-0.14782		0.71675	-0.43106		0.71675	-0.01335		0.716167	-1.5626		0.716957	0.103474		0.716457	0.294209
0.718	-0.1483		0.718083	-0.43011		0.718083	-0.01287		0.7175	-1.56116		0.71829	0.102997		0.71779	0.295639
0.719333	-0.14877		0.719417	-0.42915		0.719417	-0.0124		0.718833	-1.55926		0.719623	0.103474		0.719123	0.29707
0.720667	-0.14925		0.72075	-0.42868		0.72075	-0.01144		0.720167	-1.55592		0.720957	0.104427		0.720457	0.2985
0.722	-0.1483		0.722083	-0.42915		0.722083	-0.01097		0.7215	-1.5521		0.72229	0.105381		0.72179	0.298977
0.723333	-0.14782		0.723417	-0.43011		0.723417	-0.01001		0.722833	-1.54877		0.723623	0.104427		0.723123	0.299454
0.724667	-0.14782		0.72475	-0.43201		0.72475	-0.00954		0.724167	-1.54495		0.724957	0.103474		0.724457	0.298977
0.726	-0.14877		0.726083	-0.43392		0.726083	-0.00906		0.7255	-1.54114		0.72629	0.10252		0.72579	0.297546
0.727333	-0.14973		0.727417	-0.43535		0.727417	-0.00954		0.726833	-1.53685		0.727623	0.101089		0.727123	0.296593
0.728667	-0.15068		0.72875	-0.43583		0.72875	-0.01049		0.728167	-1.53303		0.728957	0.100136		0.728457	0.295639
0.73	-0.15211		0.730083	-0.43678		0.730083	-0.01144		0.7295	-1.52969		0.73029	0.099182		0.72979	0.295639
0.731333	-0.15259		0.731417	-0.43726		0.731417	-0.01192		0.730833	-1.52588		0.731623	0.099659		0.731123	0.296116
0.732667	-0.15306		0.73275	-0.43774		0.73275	-0.0124		0.732167	-1.52159		0.732957	0.100613		0.732457	0.29707
0.734	-0.15354		0.734083	-0.43821		0.734083	-0.0124		0.7335	-1.51682		0.73429	0.101566		0.73379	0.2985
0.735333	-0.15354		0.735417	-0.43821		0.735417	-0.01192		0.734833	-1.51205		0.735623	0.102043		0.735123	0.299931
0.736667	-0.15354		0.73675	-0.43869		0.73675	-0.01144		0.736167	-1.50776		0.736957	0.102043		0.736457	0.301361
0.738	-0.15354		0.738083	-0.43964		0.738083	-0.01097		0.7375	-1.50394		0.73829	0.102997		0.73779	0.301838
0.739333	-0.15306		0.739417	-0.4406		0.739417	-0.01097		0.738833	-1.50013		0.739623	0.103474		0.739123	0.302315
0.740667	-0.15259		0.74075	-0.44155		0.74075	-0.01144		0.740167	-1.49632		0.740957	0.103951		0.740457	0.301838
0.742	-0.15163		0.742083	-0.4425		0.742083	-0.01192		0.7415	-1.49202		0.74229	0.103951		0.74179	0.301361
0.743333	-0.15068		0.743417	-0.44346		0.743417	-0.01287		0.742833	-1.48821		0.743623	0.104427		0.743123	0.301361
0.744667	-0.15068		0.74475	-0.44441		0.74475	-0.01287		0.744167	-1.48392		0.744957	0.104904		0.744457	0.301361
0.746	-0.15068		0.746083	-0.44537		0.746083	-0.01287		0.7455	-1.47963		0.74629	0.104904		0.74579	0.302315
0.747333	-0.15116		0.747417	-0.44632		0.747417	-0.01287		0.746833	-1.47581		0.747623	0.105381		0.747123	0.303745
0.748667	-0.15211		0.74875	-0.44727		0.74875	-0.01287		0.748167	-1.47152		0.748957	0.105858		0.748457	0.305176
0.75	-0.15306		0.750083	-0.44823		0.750083	-0.0124		0.7495	-1.4677		0.75029	0.106812		0.74979	0.306606
0.751333	-0.15402		0.751417	-0.44918		0.751417	-0.0124		0.750833	-1.46437		0.751623	0.107765		0.751123	0.307083
0.752667	-0.15497		0.75275	-0.44966		0.75275	-0.01287		0.752167	-1.46103		0.752957	0.108719		0.752457	0.306606
0.754	-0.15593		0.754083	-0.44966		0.754083	-0.01335		0.7535	-1.45769		0.75429	0.108719		0.75379	0.306129
0.755333	-0.15688		0.755417	-0.44966		0.755417	-0.01287		0.754833	-1.4534		0.755623	0.108719		0.755123	0.306129
0.756667	-0.15736		0.75675	-0.44918		0.75675	-0.01287		0.756167	-1.44911		0.756957	0.108242		0.756457	0.306606
0.758	-0.15783		0.758083	-0.44918		0.758083	-0.0124		0.7575	-1.44482		0.75829	0.107288		0.75779	0.307083
0.759333	-0.15831		0.759417	-0.4487		0.759417	-0.01192		0.758833	-1.43957		0.759623	0.106812		0.759123	0.308037
0.760667	-0.15831		0.76075	-0.44823		0.76075	-0.01144		0.760167	-1.43385		0.760957	0.106335		0.760457	0.309467
0.762	-0.15783		0.762083	-0.44823		0.762083	-0.01097		0.7615	-1.42813		0.76229	0.106812		0.76179	0.311375
0.763333	-0.15736		0.763417	-0.4487		0.763417	-0.01049		0.762833	-1.42336		0.763623	0.108242		0.763123	0.312328
0.764667	-0.1564		0.76475	-0.44966		0.76475	-0.01001		0.764167	-1.41907		0.764957	0.108719		0.764457	0.312805
0.766	-0.15593		0.766083	-0.45061		0.766083	-0.00954		0.7655	-1.41478		0.76629	0.109196		0.76579	0.312805
0.767333	-0.15545		0.767417	-0.45156		0.767417	-0.00858		0.766833	-1.41144		0.767623	0.109196		0.767123	0.313282
0.768667	-0.15497		0.76875	-0.45204		0.76875	-0.00811		0.768167	-1.40905		0.768957	0.108719		0.768457	0.312805
0.77	-0.15497		0.770083	-0.45204		0.770083	-0.00715		0.7695	-1.40667		0.77029	0.106812		0.76979	0.311852
0.771333	-0.1545		0.771417	-0.45204		0.771417	-0.00668		0.770833	-1.40381		0.771623	0.104904		0.771123	0.310898
0.772667	-0.1545		0.77275	-0.45156		0.77275	-0.0062		0.772167	-1.40047		0.772957	0.103474		0.772457	0.309944
0.774	-0.15402		0.774083	-0.45061		0.774083	-0.00572		0.7735	-1.39713		0.77429	0.103474		0.77379	0.309467
0.775333	-0.15306		0.775417	-0.44966		0.775417	-0.00525		0.774833	-1.39284		0.775623	0.103474		0.775123	0.309467
0.776667	-0.15211		0.77675	-0.44966		0.77675	-0.00429		0.776167	-1.38712		0.776957	0.103951		0.776457	0.309944
0.778	-0.15211		0.778083	-0.45013		0.778083	-0.00381		0.7775	-1.3814		0.77829	0.105381		0.77779	0.310898
0.779333	-0.15306		0.779417	-0.45109		0.779417	-0.00286		0.778833	-1.37711		0.779623	0.107765		0.779123	0.311375
0.780667	-0.15354		0.78075	-0.45204		0.78075	-0.00238		0.780167	-1.37377		0.780957	0.109673		0.780457	0.311375
0.782	-0.15402		0.782083	-0.45252		0.782083	-0.00191		0.7815	-1.37043		0.78229	0.110149		0.78179	0.310898
0.783333	-0.15497		0.783417	-0.453		0.783417	-0.00191		0.782833	-1.36852		0.783623	0.110626		0.783123	0.310421
0.784667	-0.1564		0.78475	-0.453		0.78475	-0.00238		0.784167	-1.36709		0.784957	0.111103		0.784457	0.310421
0.786	-0.15736		0.786083	-0.45347		0.786083	-0.00334		0.7855	-1.36566		0.78629	0.111103		0.78579	0.310421
0.787333	-0.15736		0.787417	-0.45347		0.787417	-0.00334		0.786833	-1.36328		0.787623	0.111103		0.787123	0.310898
0.788667	-0.15783		0.78875	-0.45443		0.78875	-0.00334		0.788167	-1.36042		0.788957	0.110626		0.788457	0.312328
0.79	-0.15783		0.790083	-0.45586		0.790083	-0.00334		0.7895	-1.35708		0.79029	0.110149		0.78979	0.313759
0.791333	-0.15736		0.791417	-0.45776		0.791417	-0.00334		0.790833	-1.35469		0.791623	0.109196		0.791123	0.315189
0.792667	-0.1564		0.79275	-0.45967		0.79275	-0.00286		0.792167	-1.35231		0.792957	0.108242		0.792457	0.316143
0.794	-0.15497		0.794083	-0.46062		0.794083	-0.00238		0.7935	-1.3504		0.79429	0.106812		0.79379	0.316143
0.795333	-0.15402		0.795417	-0.46158		0.795417	-0.00238		0.794833	-1.3485		0.795623	0.106335		0.795123	0.315189
0.796667	-0.15259		0.79675	-0.46158		0.79675	-0.00334		0.796167	-1.34659		0.796957	0.106335		0.796457	0.314236
0.798	-0.15163		0.798083	-0.46158		0.798083	-0.00334		0.7975	-1.34373		0.79829	0.106812		0.79779	0.313759
0.799333	-0.15116		0.799417	-0.46158		0.799417	-0.00334		0.798833	-1.34087		0.799623	0.107765		0.799123	0.312805
0.800667	-0.15163		0.80075	-0.4611		0.80075	-0.00334		0.800167	-1.33753		0.800957	0.108719		0.800457	0.311375
0.802	-0.15211		0.802083	-0.46062		0.802083	-0.00381		0.8015	-1.33371		0.80229	0.109673		0.80179	0.310898
0.803333	-0.15259		0.803417	-0.46062		0.803417	-0.00477		0.802833	-1.33038		0.803623	0.109673		0.803123	0.310898
0.804667	-0.15354		0.80475	-0.4611		0.80475	-0.00572		0.804167	-1.32751		0.804957	0.109196		0.804457	0.311375
0.806	-0.1545		0.806083	-0.46206		0.806083	-0.00668		0.8055	-1.32513		0.80629	0.109196		0.80579	0.312328
0.807333	-0.15497		0.807417	-0.46253		0.807417	-0.00763		0.806833	-1.32227		0.807623	0.109196		0.807123	0.312805
0.808667	-0.15593		0.80875	-0.46396		0.80875	-0.00763		0.808167	-1.31941		0.808957	0.109196		0.808457	0.313759
0.81	-0.1564		0.810083	-0.46492		0.810083	-0.00763		0.8095	-1.31655		0.81029	0.109196		0.80979	0.314236
0.811333	-0.15736		0.811417	-0.46539		0.811417	-0.00763		0.810833	-1.31321		0.811623	0.109673		0.811123	0.314713
0.812667	-0.15736		0.81275	-0.46635		0.81275	-0.00763		0.812167	-1.30987		0.812957	0.110626		0.812457	0.314713
0.814	-0.15736		0.814083	-0.46682		0.814083	-0.00811		0.8135	-1.30701		0.81429	0.110626		0.81379	0.315189
0.815333	-0.15688		0.815417	-0.46778		0.815417	-0.00858		0.814833	-1.30415		0.815623	0.110149		0.815123	0.315666
0.816667	-0.15593		0.81675	-0.46921		0.81675	-0.01001		0.816167	-1.30129		0.816957	0.109196		0.816457	0.317097
0.818	-0.15545		0.818083	-0.47016		0.818083	-0.01097		0.8175	-1.2989		0.81829	0.108719		0.81779	0.31805
0.819333	-0.1545		0.819417	-0.47159		0.819417	-0.01144		0.818833	-1.29557		0.819623	0.108242		0.819123	0.318527
0.820667	-0.1545		0.82075	-0.47207		0.82075	-0.01144		0.820167	-1.29271		0.820957	0.106812		0.820457	0.319004
0.822	-0.15545		0.822083	-0.47302		0.822083	-0.01097		0.8215	-1.28984		0.82229	0.106335		0.82179	0.319481
0.823333	-0.15736		0.823417	-0.47302		0.823417	-0.01001		0.822833	-1.28746		0.823623	0.106335		0.823123	0.319481
0.824667	-0.15879		0.82475	-0.47302		0.82475	-0.01001		0.824167	-1.2846		0.824957	0.106812		0.824457	0.319958
0.826	-0.16022		0.826083	-0.47255		0.826083	-0.01049		0.8255	-1.28174		0.82629	0.106812		0.82579	0.320911
0.827333	-0.16165		0.827417	-0.47302		0.827417	-0.01049		0.826833	-1.27935		0.827623	0.106812		0.827123	0.321865
0.828667	-0.16165		0.82875	-0.47302		0.82875	-0.01049		0.828167	-1.27697		0.828957	0.107288		0.828457	0.322342
0.83	-0.16117		0.830083	-0.4735		0.830083	-0.01049		0.8295	-1.27506		0.83029	0.107765		0.82979	0.321865
0.831333	-0.15974		0.831417	-0.4735		0.831417	-0.01001		0.830833	-1.27316		0.831623	0.108242		0.831123	0.320911
0.832667	-0.15831		0.83275	-0.4735		0.83275	-0.00954		0.832167	-1.27125		0.832957	0.108719		0.832457	0.319481
0.834	-0.15736		0.834083	-0.47445		0.834083	-0.00811		0.8335	-1.26886		0.83429	0.109673		0.83379	0.319004
0.835333	-0.15736		0.835417	-0.47493		0.835417	-0.00668		0.834833	-1.26648		0.835623	0.110149		0.835123	0.318527
0.836667	-0.15736		0.83675	-0.47541		0.83675	-0.0062		0.836167	-1.2641		0.836957	0.110149		0.836457	0.319481
0.838	-0.15783		0.838083	-0.47636		0.838083	-0.00668		0.8375	-1.2598		0.83829	0.109673		0.83779	0.321388
0.839333	-0.15783		0.839417	-0.47731		0.839417	-0.00811		0.838833	-1.25551		0.839623	0.109196		0.839123	0.323772
0.840667	-0.15831		0.84075	-0.47827		0.84075	-0.00906		0.840167	-1.25074		0.840957	0.109196		0.840457	0.326157
0.842	-0.15783		0.842083	-0.47827		0.842083	-0.00954		0.8415	-1.24741		0.84229	0.109196		0.84179	0.327587
0.843333	-0.15688		0.843417	-0.47827		0.843417	-0.00954		0.842833	-1.24359		0.843623	0.109673		0.843123	0.328064
0.844667	-0.1564		0.84475	-0.47779		0.84475	-0.00954		0.844167	-1.23978		0.844957	0.109673		0.844457	0.327587
0.846	-0.15688		0.846083	-0.47731		0.846083	-0.00906		0.8455	-1.23644		0.84629	0.110149		0.84579	0.326633
0.847333	-0.15736		0.847417	-0.47588		0.847417	-0.00763		0.846833	-1.23405		0.847623	0.109673		0.847123	0.32568
0.848667	-0.15831		0.84875	-0.47541		0.84875	-0.00668		0.848167	-1.23215		0.848957	0.109673		0.848457	0.324726
0.85	-0.15879		0.850083	-0.47541		0.850083	-0.0062		0.8495	-1.22929		0.85029	0.108719		0.84979	0.323772
0.851333	-0.15974		0.851417	-0.47588		0.851417	-0.0062		0.850833	-1.22643		0.851623	0.108242		0.851123	0.323296
0.852667	-0.16069		0.85275	-0.47636		0.85275	-0.00668		0.852167	-1.22356		0.852957	0.108242		0.852457	0.323296
0.854	-0.16117		0.854083	-0.47731		0.854083	-0.00715		0.8535	-1.21975		0.85429	0.108719		0.85379	0.324726
0.855333	-0.16165		0.855417	-0.47827		0.855417	-0.00811		0.854833	-1.21593		0.855623	0.109196		0.855123	0.326157
0.856667	-0.16212		0.85675	-0.47874		0.85675	-0.00954		0.856167	-1.2126		0.856957	0.109196		0.856457	0.328064
0.858	-0.1626		0.858083	-0.47827		0.858083	-0.01049		0.8575	-1.21117		0.85829	0.108719		0.85779	0.329494
0.859333	-0.16308		0.859417	-0.47731		0.859417	-0.01097		0.858833	-1.20974		0.859623	0.108719		0.859123	0.331402
0.860667	-0.16356		0.86075	-0.47636		0.86075	-0.01144		0.860167	-1.20878		0.860957	0.109196		0.860457	0.332355
0.862	-0.16356		0.862083	-0.47541		0.862083	-0.01144		0.8615	-1.20831		0.86229	0.109196		0.86179	0.332355
0.863333	-0.16403		0.863417	-0.47541		0.863417	-0.01049		0.862833	-1.20735		0.863623	0.109196		0.863123	0.330925
0.864667	-0.16403		0.86475	-0.47541		0.86475	-0.00906		0.864167	-1.20449		0.864957	0.109196		0.864457	0.329971
0.866	-0.16356		0.866083	-0.47636		0.866083	-0.00763		0.8655	-1.2002		0.86629	0.110149		0.86579	0.329018
0.867333	-0.16356		0.867417	-0.47731		0.867417	-0.00715		0.866833	-1.19543		0.867623	0.111103		0.867123	0.329018
0.868667	-0.16356		0.86875	-0.47827		0.86875	-0.00715		0.868167	-1.19019		0.868957	0.111103		0.868457	0.329494
0.87	-0.16308		0.870083	-0.47874		0.870083	-0.00715		0.8695	-1.18589		0.87029	0.111103		0.86979	0.330448
0.871333	-0.16308		0.871417	-0.47922		0.871417	-0.00715		0.870833	-1.18256		0.871623	0.111103		0.871123	0.330925
0.872667	-0.1626		0.87275	-0.47922		0.87275	-0.00715		0.872167	-1.18065		0.872957	0.111103		0.872457	0.331402
0.874	-0.1626		0.874083	-0.4797		0.874083	-0.00715		0.8735	-1.17922		0.87429	0.111103		0.87379	0.331402
0.875333	-0.1626		0.875417	-0.48018		0.875417	-0.00715		0.874833	-1.17779		0.875623	0.110626		0.875123	0.330448
0.876667	-0.16308		0.87675	-0.48065		0.87675	-0.00715		0.876167	-1.17636		0.876957	0.109673		0.876457	0.329494
0.878	-0.16308		0.878083	-0.48161		0.878083	-0.00715		0.8775	-1.17493		0.87829	0.108719		0.87779	0.329494
0.879333	-0.16308		0.879417	-0.48256		0.879417	-0.00811		0.878833	-1.17302		0.879623	0.108242		0.879123	0.329494
0.880667	-0.16308		0.88075	-0.48399		0.88075	-0.00906		0.880167	-1.17111		0.880957	0.108242		0.880457	0.329971
0.882	-0.16308		0.882083	-0.4859		0.882083	-0.01049		0.8815	-1.16873		0.88229	0.108242		0.88179	0.330925
0.883333	-0.16308		0.883417	-0.4878		0.883417	-0.01097		0.882833	-1.16634		0.883623	0.108242		0.883123	0.332355
0.884667	-0.16356		0.88475	-0.48971		0.88475	-0.01144		0.884167	-1.16444		0.884957	0.108719		0.884457	0.333309
0.886	-0.16451		0.886083	-0.49114		0.886083	-0.01097		0.8855	-1.16205		0.88629	0.109196		0.88579	0.334263
0.887333	-0.16594		0.887417	-0.4921		0.887417	-0.01097		0.886833	-1.15919		0.887623	0.109196		0.887123	0.33474
0.888667	-0.16737		0.88875	-0.49305		0.88875	-0.01049		0.888167	-1.15585		0.888957	0.108719		0.888457	0.33474
0.89	-0.16832		0.890083	-0.49305		0.890083	-0.01049		0.8895	-1.15252		0.89029	0.109196		0.88979	0.335217
0.891333	-0.16928		0.891417	-0.49353		0.891417	-0.01097		0.890833	-1.14918		0.891623	0.109673		0.891123	0.335217
0.892667	-0.16928		0.89275	-0.494		0.89275	-0.01144		0.892167	-1.14584		0.892957	0.110149		0.892457	0.33617
0.894	-0.16928		0.894083	-0.49448		0.894083	-0.01192		0.8935	-1.14298		0.89429	0.109673		0.89379	0.337124
0.895333	-0.1688		0.895417	-0.49496		0.895417	-0.01144		0.894833	-1.14059		0.895623	0.108719		0.895123	0.338554
0.896667	-0.16832		0.89675	-0.49496		0.89675	-0.01001		0.896167	-1.13869		0.896957	0.107288		0.896457	0.339508
0.898	-0.16785		0.898083	-0.49448		0.898083	-0.00858		0.8975	-1.1363		0.89829	0.105858		0.89779	0.339985
0.899333	-0.16737		0.899417	-0.494		0.899417	-0.00763		0.898833	-1.13344		0.899623	0.104904		0.899123	0.339985
0.900667	-0.16689		0.90075	-0.49353		0.90075	-0.00668		0.900167	-1.1301		0.900957	0.104904		0.900457	0.340462
0.902	-0.16689		0.902083	-0.49305		0.902083	-0.0062		0.9015	-1.12677		0.90229	0.105381		0.90179	0.340939
0.903333	-0.16737		0.903417	-0.49257		0.903417	-0.0062		0.902833	-1.12391		0.903623	0.105858		0.903123	0.341892
0.904667	-0.1688		0.90475	-0.49257		0.90475	-0.00715		0.904167	-1.12057		0.904957	0.107288		0.904457	0.343323
0.906	-0.17023		0.906083	-0.49257		0.906083	-0.00858		0.9055	-1.11628		0.90629	0.108719		0.90579	0.344753
0.907333	-0.17166		0.907417	-0.49305		0.907417	-0.00954		0.906833	-1.11103		0.907623	0.109673		0.907123	0.345707
0.908667	-0.17262		0.90875	-0.49305		0.90875	-0.01001		0.908167	-1.10531		0.908957	0.109673		0.908457	0.345707
0.91	-0.17357		0.910083	-0.494		0.910083	-0.01144		0.9095	-1.09959		0.91029	0.109673		0.90979	0.344753
0.911333	-0.17405		0.911417	-0.49496		0.911417	-0.0124		0.910833	-1.09482		0.911623	0.109673		0.911123	0.3438
0.912667	-0.17405		0.91275	-0.49543		0.91275	-0.01287		0.912167	-1.08957		0.912957	0.109673		0.912457	0.342369
0.914	-0.17309		0.914083	-0.49591		0.914083	-0.01287		0.9135	-1.0848		0.91429	0.109196		0.91379	0.341415
0.915333	-0.17262		0.915417	-0.49734		0.915417	-0.01287		0.914833	-1.08242		0.915623	0.108719		0.915123	0.341415
0.916667	-0.17262		0.91675	-0.49829		0.91675	-0.0124		0.916167	-1.08147		0.916957	0.108242		0.916457	0.341892
0.918	-0.17262		0.918083	-0.49925		0.918083	-0.01192		0.9175	-1.08051		0.91829	0.108719		0.91779	0.342846
0.919333	-0.17214		0.919417	-0.50068		0.919417	-0.01192		0.918833	-1.07908		0.919623	0.109673		0.919123	0.344753
0.920667	-0.17118		0.92075	-0.50259		0.92075	-0.01287		0.920167	-1.07765		0.920957	0.11158		0.920457	0.346661
0.922	-0.17071		0.922083	-0.50449		0.922083	-0.01383		0.9215	-1.0767		0.92229	0.113964		0.92179	0.349045
0.923333	-0.17071		0.923417	-0.50592		0.923417	-0.01431		0.922833	-1.07527		0.923623	0.115871		0.923123	0.349998
0.924667	-0.17023		0.92475	-0.50592		0.92475	-0.01478		0.924167	-1.07384		0.924957	0.117779		0.924457	0.349998
0.926	-0.16975		0.926083	-0.50545		0.926083	-0.01478		0.9255	-1.07145		0.92629	0.118256		0.92579	0.349522
0.927333	-0.16975		0.927417	-0.50449		0.927417	-0.01431		0.926833	-1.06812		0.927623	0.118256		0.927123	0.348568
0.928667	-0.17023		0.92875	-0.50354		0.92875	-0.01287		0.928167	-1.06478		0.928957	0.117779		0.928457	0.346661
0.93	-0.17071		0.930083	-0.50259		0.930083	-0.01144		0.9295	-1.06239		0.93029	0.116825		0.92979	0.344753
0.931333	-0.17071		0.931417	-0.50163		0.931417	-0.01049		0.930833	-1.06001		0.931623	0.116348		0.931123	0.343323
0.932667	-0.17023		0.93275	-0.50068		0.93275	-0.00954		0.932167	-1.05667		0.932957	0.116348		0.932457	0.342846
0.934	-0.17023		0.934083	-0.5002		0.934083	-0.00906		0.9335	-1.05381		0.93429	0.117302		0.93379	0.342846
0.935333	-0.17023		0.935417	-0.5002		0.935417	-0.00858		0.934833	-1.05143		0.935623	0.118732		0.935123	0.3438
0.936667	-0.17023		0.93675	-0.50068		0.93675	-0.00906		0.936167	-1.04952		0.936957	0.119209		0.936457	0.344753
0.938	-0.17071		0.938083	-0.50116		0.938083	-0.00954		0.9375	-1.04713		0.93829	0.118256		0.93779	0.345707
0.939333	-0.17071		0.939417	-0.50259		0.939417	-0.01001		0.938833	-1.0438		0.939623	0.116348		0.939123	0.347137
0.940667	-0.17118		0.94075	-0.50354		0.94075	-0.00954		0.940167	-1.04094		0.940957	0.114441		0.940457	0.349045
0.942	-0.17118		0.942083	-0.50402		0.942083	-0.00858		0.9415	-1.0376		0.94229	0.112057		0.94179	0.350475
0.943333	-0.17118		0.943417	-0.50545		0.943417	-0.00715		0.942833	-1.03426		0.943623	0.110626		0.943123	0.350475
0.944667	-0.17071		0.94475	-0.5064		0.94475	-0.00572		0.944167	-1.03045		0.944957	0.109673		0.944457	0.350952
0.946	-0.17023		0.946083	-0.50783		0.946083	-0.00477		0.9455	-1.02711		0.94629	0.110149		0.94579	0.351429
0.947333	-0.1688		0.947417	-0.50879		0.947417	-0.00429		0.946833	-1.02425		0.947623	0.111103		0.947123	0.351906
0.948667	-0.16832		0.94875	-0.51022		0.94875	-0.00381		0.948167	-1.02186		0.948957	0.112534		0.948457	0.352383
0.95	-0.16832		0.950083	-0.51117		0.950083	-0.00429		0.9495	-1.01948		0.95029	0.113487		0.94979	0.352859
0.951333	-0.16832		0.951417	-0.51069		0.951417	-0.00429		0.950833	-1.01709		0.951623	0.11301		0.951123	0.353336
0.952667	-0.16832		0.95275	-0.50974		0.95275	-0.00429		0.952167	-1.01519		0.952957	0.11158		0.952457	0.353336
0.954	-0.16928		0.954083	-0.50831		0.954083	-0.00477		0.9535	-1.0128		0.95429	0.110149		0.95379	0.352859
0.955333	-0.17071		0.955417	-0.50735		0.955417	-0.00525		0.954833	-1.00994		0.955623	0.108719		0.955123	0.351429
0.956667	-0.17166		0.95675	-0.50688		0.95675	-0.00525		0.956167	-1.0066		0.956957	0.107765		0.956457	0.350475
0.958	-0.17166		0.958083	-0.50592		0.958083	-0.00477		0.9575	-1.00279		0.95829	0.108242		0.95779	0.349522
0.959333	-0.17023		0.959417	-0.50592		0.959417	-0.00381		0.958833	-0.99897		0.959623	0.109196		0.959123	0.348568
0.960667	-0.16928		0.96075	-0.50592		0.96075	-0.00286		0.960167	-0.99468		0.960957	0.110626		0.960457	0.348091
0.962	-0.16832		0.962083	-0.50592		0.962083	-0.00143		0.9615	-0.99039		0.96229	0.112057		0.96179	0.348568
0.963333	-0.16689		0.963417	-0.50592		0.963417	-0.00095		0.962833	-0.98658		0.963623	0.11301		0.963123	0.349522
0.964667	-0.16546		0.96475	-0.50688		0.96475	-0.00095		0.964167	-0.98276		0.964957	0.11301		0.964457	0.349998
0.966	-0.16451		0.966083	-0.50783		0.966083	-0.00191		0.9655	-0.97942		0.96629	0.112534		0.96579	0.350475
0.967333	-0.16403		0.967417	-0.50974		0.967417	-0.00334		0.966833	-0.97561		0.967623	0.112057		0.967123	0.350952
0.968667	-0.16403		0.96875	-0.51165		0.96875	-0.00429		0.968167	-0.97179		0.968957	0.111103		0.968457	0.351429
0.97	-0.16451		0.970083	-0.51308		0.970083	-0.00525		0.9695	-0.96798		0.97029	0.111103		0.96979	0.352383
0.971333	-0.16451		0.971417	-0.51355		0.971417	-0.0062		0.970833	-0.96416		0.971623	0.11158		0.971123	0.353336
0.972667	-0.16499		0.97275	-0.51355		0.97275	-0.00668		0.972167	-0.96083		0.972957	0.112057		0.972457	0.35429
0.974	-0.16594		0.974083	-0.51403		0.974083	-0.00715		0.9735	-0.95654		0.97429	0.112057		0.97379	0.355721
0.975333	-0.16689		0.975417	-0.51403		0.975417	-0.00763		0.974833	-0.95272		0.975623	0.11158		0.975123	0.356674
0.976667	-0.16785		0.97675	-0.51355		0.97675	-0.00858		0.976167	-0.94891		0.976957	0.110626		0.976457	0.357151
0.978	-0.1688		0.978083	-0.51308		0.978083	-0.00954		0.9775	-0.94509		0.97829	0.110149		0.97779	0.356674
0.979333	-0.16975		0.979417	-0.51308		0.979417	-0.01049		0.978833	-0.94128		0.979623	0.109196		0.979123	0.355721
0.980667	-0.16975		0.98075	-0.51355		0.98075	-0.01144		0.980167	-0.93746		0.980957	0.107765		0.980457	0.355244
0.982	-0.17023		0.982083	-0.51308		0.982083	-0.01144		0.9815	-0.9346		0.98229	0.107288		0.98179	0.354767
0.983333	-0.17023		0.983417	-0.51308		0.983417	-0.01144		0.982833	-0.93174		0.983623	0.107288		0.983123	0.355244
0.984667	-0.16975		0.98475	-0.51355		0.98475	-0.01049		0.984167	-0.92936		0.984957	0.107288		0.984457	0.355721
0.986	-0.1688		0.986083	-0.51403		0.986083	-0.01001		0.9855	-0.92697		0.98629	0.107765		0.98579	0.356197
0.987333	-0.16832		0.987417	-0.51451		0.987417	-0.00906		0.986833	-0.92459		0.987623	0.108242		0.987123	0.356674
0.988667	-0.16785		0.98875	-0.51451		0.98875	-0.00811		0.988167	-0.92173		0.988957	0.109196		0.988457	0.357151
0.99	-0.16785		0.990083	-0.51498		0.990083	-0.00763		0.9895	-0.91887		0.99029	0.110149		0.98979	0.357628
0.991333	-0.16785		0.991417	-0.51451		0.991417	-0.00715		0.990833	-0.91553		0.991623	0.111103		0.991123	0.358105
0.992667	-0.16737		0.99275	-0.51403		0.99275	-0.00715		0.992167	-0.91219		0.992957	0.11301		0.992457	0.357628
0.994	-0.16689		0.994083	-0.51403		0.994083	-0.00715		0.9935	-0.90885		0.99429	0.114918		0.99379	0.357151
0.995333	-0.16642		0.995417	-0.51451		0.995417	-0.00763		0.994833	-0.90408		0.995623	0.116348		0.995123	0.357151
0.996667	-0.16546		0.99675	-0.51546		0.99675	-0.00811		0.996167	-0.89884		0.996957	0.116825		0.996457	0.358105
0.998	-0.16499		0.998083	-0.51641		0.998083	-0.00858		0.9975	-0.89312		0.99829	0.116348		0.99779	0.359058
0.999333	-0.16499		0.999417	-0.51737		0.999417	-0.00858		0.998833	-0.88692		0.999623	0.115871		0.999123	0.360489
1.00067	-0.16546		1.00075	-0.5188		1.00075	-0.00858		1.00017	-0.88167		1.00096	0.115871		1.00046	0.361919
1.002	-0.16642		1.00208	-0.52023		1.00208	-0.00811		1.0015	-0.87547		1.00229	0.114441		1.00179	0.364304
1.00333	-0.16737		1.00342	-0.52118		1.00342	-0.00763		1.00283	-0.86975		1.00362	0.113487		1.00312	0.365734
1.00467	-0.16832		1.00475	-0.52166		1.00475	-0.00668		1.00417	-0.86594		1.00496	0.113487		1.00446	0.366688
1.006	-0.16785		1.00608	-0.52118		1.00608	-0.00525		1.0055	-0.86355		1.00629	0.114441		1.00579	0.366688
1.00733	-0.16594		1.00742	-0.52023		1.00742	-0.00381		1.00683	-0.86164		1.00762	0.115395		1.00712	0.366211
1.00867	-0.16356		1.00875	-0.51975		1.00875	-0.00286		1.00817	-0.85926		1.00896	0.116348		1.00846	0.365257
1.01	-0.16165		1.01008	-0.5188		1.01008	-0.00238		1.0095	-0.8564		1.01029	0.117302		1.00979	0.36478
1.01133	-0.15974		1.01142	-0.51785		1.01142	-0.00191		1.01083	-0.85211		1.01162	0.118256		1.01112	0.36478
1.01267	-0.15831		1.01275	-0.51689		1.01275	-0.00143		1.01217	-0.84686		1.01296	0.118732		1.01246	0.365257
1.014	-0.15736		1.01408	-0.51689		1.01408	-0.00191		1.0135	-0.84114		1.01429	0.119209		1.01379	0.366688
1.01533	-0.15736		1.01542	-0.51689		1.01542	-0.00191		1.01483	-0.8359		1.01562	0.119686		1.01512	0.368118
1.01667	-0.15783		1.01675	-0.51737		1.01675	-0.00095		1.01617	-0.83113		1.01696	0.121117		1.01646	0.369549
1.018	-0.15783		1.01808	-0.51689		1.01808	0.000954		1.0175	-0.82684		1.01829	0.121593		1.01779	0.371456
1.01933	-0.15736		1.01942	-0.51594		1.01942	0.003338		1.01883	-0.82397		1.01962	0.12207		1.01912	0.37241
1.02067	-0.15593		1.02075	-0.51546		1.02075	0.006199		1.02017	-0.82111		1.02096	0.123024		1.02046	0.373363
1.022	-0.1545		1.02208	-0.51451		1.02208	0.00906		1.0215	-0.8173		1.02229	0.123978		1.02179	0.37384
1.02333	-0.15259		1.02342	-0.51355		1.02342	0.01049		1.02283	-0.81205		1.02362	0.124454		1.02312	0.374794
1.02467	-0.15116		1.02475	-0.51308		1.02475	0.010967		1.02417	-0.80633		1.02496	0.124454		1.02446	0.375271
1.026	-0.14877		1.02608	-0.5126		1.02608	0.011444		1.0255	-0.80109		1.02629	0.125408		1.02579	0.376225
1.02733	-0.14687		1.02742	-0.5126		1.02742	0.011921		1.02683	-0.79584		1.02762	0.126839		1.02712	0.378132
1.02867	-0.14496		1.02875	-0.51308		1.02875	0.012875		1.02817	-0.78964		1.02896	0.129223		1.02846	0.380039
1.03	-0.14353		1.03008	-0.5126		1.03008	0.014305		1.0295	-0.78297		1.03029	0.131607		1.02979	0.381947
1.03133	-0.1421		1.03142	-0.51165		1.03142	0.016212		1.03083	-0.77677		1.03162	0.133991		1.03112	0.383377
1.03267	-0.13971		1.03275	-0.51022		1.03275	0.018597		1.03217	-0.77009		1.03296	0.136375		1.03246	0.384331
1.034	-0.13733		1.03408	-0.50879		1.03408	0.020504		1.0335	-0.76294		1.03429	0.138283		1.03379	0.384331
1.03533	-0.13542		1.03542	-0.50688		1.03542	0.021935		1.03483	-0.7534		1.03562	0.13876		1.03512	0.384808
1.03667	-0.13351		1.03675	-0.50497		1.03675	0.023365		1.03617	-0.74148		1.03696	0.139713		1.03646	0.385284
1.038	-0.13161		1.03808	-0.50259		1.03808	0.024796		1.0375	-0.72622		1.03829	0.141144		1.03779	0.386238
1.03933	-0.1297		1.03942	-0.50068		1.03942	0.02718		1.03883	-0.70953		1.03962	0.143528		1.03912	0.386715
1.04067	-0.12684		1.04075	-0.49877		1.04075	0.029564		1.04017	-0.69427		1.04096	0.145912		1.04046	0.389099
1.042	-0.12398		1.04208	-0.49639		1.04208	0.031948		1.0415	-0.68283		1.04229	0.148773		1.04179	0.39196
1.04333	-0.12064		1.04342	-0.494		1.04342	0.033855		1.04283	-0.67616		1.04362	0.151634		1.04312	0.394821
1.04467	-0.11778		1.04475	-0.4921		1.04475	0.034809		1.04417	-0.6752		1.04496	0.154495		1.04446	0.396729
1.046	-0.11539		1.04608	-0.48971		1.04608	0.035286		1.0455	-0.67806		1.04629	0.156879		1.04579	0.398159
1.04733	-0.11253		1.04742	-0.4878		1.04742	0.035286		1.04683	-0.68331		1.04762	0.157833		1.04712	0.39959
1.04867	-0.11063		1.04875	-0.48447		1.04875	0.035286		1.04817	-0.68569		1.04896	0.159264		1.04846	0.40102
1.05	-0.10824		1.05008	-0.48113		1.05008	0.03624		1.0495	-0.68521		1.05029	0.161171		1.04979	0.401497
1.05133	-0.10538		1.05142	-0.47779		1.05142	0.038147		1.05083	-0.6814		1.05162	0.163078		1.05112	0.401974
1.05267	-0.10204		1.05275	-0.47398		1.05275	0.041008		1.05217	-0.67616		1.05296	0.165462		1.05246	0.403404
1.054	-0.09775		1.05408	-0.47112		1.05408	0.043869		1.0535	-0.67091		1.05429	0.16737		1.05379	0.405312
1.05533	-0.09394		1.05542	-0.46873		1.05542	0.04673		1.05483	-0.66566		1.05562	0.1688		1.05512	0.407219
1.05667	-0.0906		1.05675	-0.46682		1.05675	0.049591		1.05617	-0.66042		1.05696	0.170708		1.05646	0.409126
1.058	-0.08726		1.05808	-0.46444		1.05808	0.051975		1.0575	-0.6547		1.05829	0.172615		1.05779	0.411034
1.05933	-0.08488		1.05942	-0.46206		1.05942	0.054359		1.05883	-0.64898		1.05962	0.174522		1.05912	0.412941
1.06067	-0.08202		1.06075	-0.45967		1.06075	0.056267		1.06017	-0.64278		1.06096	0.175953		1.06046	0.414371
1.062	-0.07915		1.06208	-0.45681		1.06208	0.058174		1.0615	-0.63658		1.06229	0.178337		1.06179	0.416279
1.06333	-0.07629		1.06342	-0.45443		1.06342	0.060081		1.06283	-0.63038		1.06362	0.181675		1.06312	0.417709
1.06467	-0.07343		1.06475	-0.45204		1.06475	0.062466		1.06417	-0.62466		1.06496	0.185013		1.06446	0.419617
1.066	-0.0701		1.06608	-0.45013		1.06608	0.06485		1.0655	-0.61893		1.06629	0.187874		1.06579	0.421047
1.06733	-0.06676		1.06742	-0.44775		1.06742	0.066757		1.06683	-0.61226		1.06762	0.189781		1.06712	0.423431
1.06867	-0.06342		1.06875	-0.44489		1.06875	0.069141		1.06817	-0.60558		1.06896	0.192165		1.06846	0.425816
1.07	-0.06008		1.07008	-0.44155		1.07008	0.071526		1.0695	-0.59891		1.07029	0.195026		1.06979	0.428677
1.07133	-0.05674		1.07142	-0.43726		1.07142	0.074387		1.07083	-0.59271		1.07162	0.197887		1.07112	0.431538
1.07267	-0.05293		1.07275	-0.43344		1.07275	0.077248		1.07217	-0.58699		1.07296	0.200748		1.07246	0.434875
1.074	-0.04911		1.07408	-0.42963		1.07408	0.081062		1.0735	-0.58079		1.07429	0.204563		1.07379	0.43726
1.07533	-0.04482		1.07542	-0.42629		1.07542	0.084877		1.07483	-0.57459		1.07562	0.208855		1.07512	0.439644
1.07667	-0.04053		1.07675	-0.42439		1.07675	0.088692		1.07617	-0.56791		1.07696	0.212669		1.07646	0.441551
1.078	-0.03576		1.07808	-0.42295		1.07808	0.09346		1.0775	-0.56028		1.07829	0.216007		1.07779	0.443459
1.07933	-0.03099		1.07942	-0.42152		1.07942	0.097752		1.07883	-0.55122		1.07962	0.218868		1.07912	0.444889
1.08067	-0.02718		1.08075	-0.41962		1.08075	0.100613		1.08017	-0.54121		1.08096	0.220776		1.08046	0.44632
1.082	-0.02384		1.08208	-0.41723		1.08208	0.102043		1.0815	-0.53167		1.08229	0.222206		1.08179	0.448704
1.08333	-0.02098		1.08342	-0.41485		1.08342	0.103951		1.08283	-0.52357		1.08362	0.224113		1.08312	0.450611
1.08467	-0.01764		1.08475	-0.41103		1.08475	0.106335		1.08417	-0.51546		1.08496	0.226498		1.08446	0.451565
1.086	-0.01383		1.08608	-0.40722		1.08608	0.108719		1.0855	-0.50688		1.08629	0.230312		1.08579	0.452518
1.08733	-0.00906		1.08742	-0.4034		1.08742	0.111103		1.08683	-0.49877		1.08762	0.23365		1.08712	0.453949
1.08867	-0.00334		1.08875	-0.39959		1.08875	0.114441		1.08817	-0.49114		1.08896	0.237465		1.08846	0.455379
1.09	0.003815		1.09008	-0.39577		1.09008	0.117779		1.0895	-0.48399		1.09029	0.240803		1.08979	0.45681
1.09133	0.01049		1.09142	-0.39196		1.09142	0.121117		1.09083	-0.47731		1.09162	0.244617		1.09112	0.458717
1.09267	0.016212		1.09275	-0.38767		1.09275	0.123978		1.09217	-0.47016		1.09296	0.247478		1.09246	0.462055
1.094	0.021935		1.09408	-0.3829		1.09408	0.126839		1.0935	-0.46301		1.09429	0.25034		1.09379	0.466347
1.09533	0.027657		1.09542	-0.37766		1.09542	0.130177		1.09483	-0.45538		1.09562	0.252724		1.09512	0.470638
1.09667	0.033379		1.09675	-0.37146		1.09675	0.134468		1.09617	-0.44775		1.09696	0.256062		1.09646	0.47493
1.098	0.039101		1.09808	-0.36526		1.09808	0.139713		1.0975	-0.43869		1.09829	0.260353		1.09779	0.478745
1.09933	0.045776		1.09942	-0.35954		1.09942	0.145435		1.09883	-0.4282		1.09962	0.264168		1.09912	0.482559
1.10067	0.052929		1.10075	-0.35381		1.10075	0.152111		1.10017	-0.41771		1.10096	0.268459		1.10046	0.486374
1.102	0.061512		1.10208	-0.34809		1.10208	0.158787		1.1015	-0.40722		1.10229	0.273705		1.10179	0.490189
1.10333	0.070572		1.10342	-0.34332		1.10342	0.165939		1.10283	-0.39721		1.10362	0.279427		1.10312	0.493526
1.10467	0.081062		1.10475	-0.33808		1.10475	0.172138		1.10417	-0.38671		1.10496	0.286102		1.10446	0.496387
1.106	0.092506		1.10608	-0.33236		1.10608	0.177383		1.1055	-0.3767		1.10629	0.293255		1.10579	0.500202
1.10733	0.104904		1.10742	-0.3252		1.10742	0.183105		1.10683	-0.36669		1.10762	0.300407		1.10712	0.504494
1.10867	0.118256		1.10875	-0.31662		1.10875	0.189304		1.10817	-0.35715		1.10896	0.308037		1.10846	0.508785
1.11	0.131607		1.11008	-0.30708		1.11008	0.196457		1.1095	-0.34714		1.11029	0.314713		1.10979	0.513554
1.11133	0.145435		1.11142	-0.29707		1.11142	0.20504		1.11083	-0.33617		1.11162	0.321865		1.11112	0.518799
1.11267	0.159264		1.11275	-0.2861		1.11275	0.214577		1.11217	-0.32425		1.11296	0.329018		1.11246	0.525951
1.114	0.173569		1.11408	-0.27466		1.11408	0.225544		1.1135	-0.31281		1.11429	0.336647		1.11379	0.533104
1.11533	0.189304		1.11542	-0.26274		1.11542	0.236988		1.11483	-0.30088		1.11562	0.3438		1.11512	0.53978
1.11667	0.205517		1.11675	-0.24986		1.11675	0.248432		1.11617	-0.28896		1.11696	0.351906		1.11646	0.545979
1.118	0.222683		1.11808	-0.23651		1.11808	0.259399		1.1175	-0.27657		1.11829	0.360489		1.11779	0.552177
1.11933	0.240326		1.11942	-0.22221		1.11942	0.270367		1.11883	-0.26464		1.11962	0.369549		1.11912	0.558853
1.12067	0.259399		1.12075	-0.20695		1.12075	0.282288		1.12017	-0.2532		1.12096	0.378132		1.12046	0.566006
1.122	0.27895		1.12208	-0.19073		1.12208	0.294685		1.1215	-0.24176		1.12229	0.386715		1.12179	0.573635
1.12333	0.298023		1.12342	-0.17309		1.12342	0.308037		1.12283	-0.22984		1.12362	0.395298		1.12312	0.581264
1.12467	0.31805		1.12475	-0.1545		1.12475	0.321865		1.12417	-0.21839		1.12496	0.404358		1.12446	0.588894
1.126	0.337601		1.12608	-0.13542		1.12608	0.337124		1.1255	-0.20742		1.12629	0.412941		1.12579	0.596046
1.12733	0.357628		1.12742	-0.11539		1.12742	0.352859		1.12683	-0.19646		1.12762	0.421047		1.12712	0.602722
1.12867	0.376701		1.12875	-0.09537		1.12875	0.368118		1.12817	-0.18549		1.12896	0.42963		1.12846	0.608921
1.13	0.394821		1.13008	-0.07534		1.13008	0.383377		1.1295	-0.17452		1.13029	0.438213		1.12979	0.614643
1.13133	0.412941		1.13142	-0.05531		1.13142	0.398159		1.13083	-0.16356		1.13162	0.44632		1.13112	0.620842
1.13267	0.42963		1.13275	-0.03529		1.13275	0.412464		1.13217	-0.15259		1.13296	0.454903		1.13246	0.627041
1.134	0.445366		1.13408	-0.01526		1.13408	0.425816		1.1335	-0.14162		1.13429	0.463009		1.13379	0.634193
1.13533	0.460625		1.13542	0.004768		1.13542	0.438213		1.13483	-0.13065		1.13562	0.471115		1.13512	0.641346
1.13667	0.47493		1.13675	0.024319		1.13675	0.449657		1.13617	-0.12016		1.13696	0.478268		1.13646	0.647545
1.138	0.488281		1.13808	0.043869		1.13808	0.460148		1.1375	-0.10967		1.13829	0.48399		1.13779	0.65279
1.13933	0.500679		1.13942	0.061989		1.13942	0.470638		1.13883	-0.09966		1.13962	0.488758		1.13912	0.657082
1.14067	0.511646		1.14075	0.079632		1.14075	0.479698		1.14017	-0.08917		1.14096	0.49305		1.14046	0.661373
1.142	0.52166		1.14208	0.096798		1.14208	0.488758		1.1415	-0.07915		1.14229	0.496864		1.14179	0.664711
1.14333	0.53072		1.14342	0.113487		1.14342	0.498295		1.14283	-0.06914		1.14362	0.499725		1.14312	0.667095
1.14467	0.53978		1.14475	0.1297		1.14475	0.507355		1.14417	-0.0596		1.14496	0.503063		1.14446	0.670433
1.146	0.547886		1.14608	0.144482		1.14608	0.516415		1.1455	-0.05007		1.14629	0.506401		1.14579	0.673771
1.14733	0.555038		1.14742	0.15831		1.14742	0.524044		1.14683	-0.04101		1.14762	0.510216		1.14712	0.677586
1.14867	0.56076		1.14875	0.170708		1.14875	0.531197		1.14817	-0.03242		1.14896	0.513077		1.14846	0.6814
1.15	0.565052		1.15008	0.181198		1.15008	0.537872		1.1495	-0.0248		1.15029	0.516415		1.14979	0.685215
1.15133	0.567436		1.15142	0.190258		1.15142	0.543118		1.15083	-0.01764		1.15162	0.519276		1.15112	0.688553
1.15267	0.567913		1.15275	0.197887		1.15275	0.547886		1.15217	-0.01144		1.15296	0.521183		1.15246	0.691414
1.154	0.567436		1.15408	0.203133		1.15408	0.551701		1.1535	-0.00525		1.15429	0.522614		1.15379	0.693798
1.15533	0.565529		1.15542	0.207901		1.15542	0.555515		1.15483	0.000954		1.15562	0.524044		1.15512	0.695705
1.15667	0.563622		1.15675	0.211716		1.15675	0.559807		1.15617	0.006676		1.15696	0.524998		1.15646	0.696659
1.158	0.560284		1.15808	0.215054		1.15808	0.563145		1.1575	0.012398		1.15829	0.524521		1.15779	0.696659
1.15933	0.556946		1.15942	0.217915		1.15942	0.565529		1.15883	0.017643		1.15962	0.523567		1.15912	0.696659
1.16067	0.552654		1.16075	0.219822		1.16075	0.567913		1.16017	0.023365		1.16096	0.522137		1.16046	0.697136
1.162	0.547886		1.16208	0.220776		1.16208	0.56982		1.1615	0.029087		1.16229	0.52166		1.16179	0.697613
1.16333	0.543118		1.16342	0.220299		1.16342	0.570297		1.16283	0.034332		1.16362	0.521183		1.16312	0.697613
1.16467	0.537872		1.16475	0.217915		1.16475	0.570297		1.16417	0.039577		1.16496	0.520229		1.16446	0.697613
1.166	0.533104		1.16608	0.213623		1.16608	0.570297		1.1655	0.044346		1.16629	0.519753		1.16579	0.69809
1.16733	0.529289		1.16742	0.208378		1.16742	0.570297		1.16683	0.049114		1.16762	0.519276		1.16712	0.69809
1.16867	0.524521		1.16875	0.202656		1.16875	0.56982		1.16817	0.054359		1.16896	0.518322		1.16846	0.69809
1.17	0.519753		1.17008	0.196457		1.17008	0.569344		1.1695	0.060081		1.17029	0.516891		1.16979	0.697136
1.17133	0.513554		1.17142	0.189304		1.17142	0.56839		1.17083	0.06628		1.17162	0.514984		1.17112	0.697136
1.17267	0.506878		1.17275	0.182152		1.17275	0.567913		1.17217	0.072002		1.17296	0.512123		1.17246	0.69809
1.174	0.499725		1.17408	0.174999		1.17408	0.567913		1.1735	0.077248		1.17429	0.509262		1.17379	0.699043
1.17533	0.492096		1.17542	0.16737		1.17542	0.56839		1.17483	0.082493		1.17562	0.506401		1.17512	0.698566
1.17667	0.48399		1.17675	0.15974		1.17675	0.56839		1.17617	0.086784		1.17696	0.504017		1.17646	0.697613
1.178	0.476837		1.17808	0.152111		1.17808	0.567436		1.1775	0.090122		1.17829	0.501156		1.17779	0.697136
1.17933	0.470161		1.17942	0.145435		1.17942	0.565529		1.17883	0.092506		1.17962	0.498295		1.17912	0.695705
1.18067	0.463009		1.18075	0.13876		1.18075	0.563622		1.18017	0.095844		1.18096	0.496387		1.18046	0.693321
1.182	0.456333		1.18208	0.131607		1.18208	0.56076		1.1815	0.101566		1.18229	0.49448		1.18179	0.691414
1.18333	0.449657		1.18342	0.124454		1.18342	0.557423		1.18283	0.11301		1.18362	0.492573		1.18312	0.689507
1.18467	0.442982		1.18475	0.116825		1.18475	0.554085		1.18417	0.13113		1.18496	0.490189		1.18446	0.688553
1.186	0.435829		1.18608	0.108719		1.18608	0.551701		1.1855	0.152588		1.18629	0.487328		1.18579	0.686646
1.18733	0.428677		1.18742	0.101089		1.18742	0.549316		1.18683	0.174046		1.18762	0.48399		1.18712	0.684738
1.18867	0.421047		1.18875	0.09346		1.18875	0.545979		1.18817	0.195026		1.18896	0.479698		1.18846	0.682354
1.19	0.413418		1.19008	0.085831		1.19008	0.541687		1.1895	0.212669		1.19029	0.475883		1.18979	0.679493
1.19133	0.405788		1.19142	0.078201		1.19142	0.537395		1.19083	0.22459		1.19162	0.472069		1.19112	0.677109
1.19267	0.398636		1.19275	0.071049		1.19275	0.532627		1.19217	0.230312		1.19296	0.468731		1.19246	0.675201
1.194	0.39196		1.19408	0.063896		1.19408	0.526905		1.1935	0.23222		1.19429	0.46587		1.19379	0.674248
1.19533	0.385284		1.19542	0.05722		1.19542	0.521183		1.19483	0.234127		1.19562	0.462532		1.19512	0.673771
1.19667	0.379086		1.19675	0.050068		1.19675	0.515461		1.19617	0.236511		1.19696	0.458717		1.19646	0.673294
1.198	0.373363		1.19808	0.042439		1.19808	0.509739		1.1975	0.238419		1.19829	0.455379		1.19779	0.67234
1.19933	0.368118		1.19942	0.035763		1.19942	0.50354		1.19883	0.240803		1.19962	0.452518		1.19912	0.67091
1.20067	0.362396		1.20075	0.02861		1.20075	0.496864		1.20017	0.243187		1.20096	0.450134		1.20046	0.669479
1.202	0.355721		1.20208	0.021458		1.20208	0.490189		1.2015	0.246048		1.20229	0.448227		1.20179	0.668049
1.20333	0.348568		1.20342	0.013351		1.20342	0.48399		1.20283	0.248909		1.20362	0.44632		1.20312	0.667572
1.20467	0.340939		1.20475	0.005245		1.20475	0.478745		1.20417	0.25034		1.20496	0.444412		1.20446	0.668049
1.206	0.332832		1.20608	-0.00191		1.20608	0.473976		1.2055	0.252247		1.20629	0.442505		1.20579	0.668526
1.20733	0.324726		1.20742	-0.00858		1.20742	0.470161		1.20683	0.253677		1.20762	0.440598		1.20712	0.669003
1.20867	0.31662		1.20875	-0.01526		1.20875	0.466347		1.20817	0.255585		1.20896	0.437737		1.20846	0.668049
1.21	0.309944		1.21008	-0.02193		1.21008	0.462532		1.2095	0.256062		1.21029	0.434875		1.20979	0.666618
1.21133	0.304222		1.21142	-0.02861		1.21142	0.457764		1.21083	0.256538		1.21162	0.432491		1.21112	0.665188
1.21267	0.2985		1.21275	-0.03481		1.21275	0.452518		1.21217	0.257015		1.21296	0.431061		1.21246	0.662804
1.214	0.292778		1.21408	-0.04148		1.21408	0.44775		1.2135	0.258923		1.21429	0.430584		1.21379	0.660896
1.21533	0.286579		1.21542	-0.04911		1.21542	0.442505		1.21483	0.26083		1.21562	0.42963		1.21512	0.658989
1.21667	0.281334		1.21675	-0.05674		1.21675	0.437737		1.21617	0.26226		1.21696	0.4282		1.21646	0.658035
1.218	0.275612		1.21808	-0.06437		1.21808	0.432491		1.2175	0.264168		1.21829	0.427246		1.21779	0.657558
1.21933	0.26989		1.21942	-0.07153		1.21942	0.4282		1.21883	0.266552		1.21962	0.426769		1.21912	0.656605
1.22067	0.263691		1.22075	-0.07868		1.22075	0.423431		1.22017	0.26989		1.22096	0.426292		1.22046	0.655651
1.222	0.257969		1.22208	-0.08535		1.22208	0.417709		1.2215	0.273705		1.22229	0.424862		1.22179	0.654221
1.22333	0.25177		1.22342	-0.09108		1.22342	0.411987		1.22283	0.277042		1.22362	0.423908		1.22312	0.653267
1.22467	0.246525		1.22475	-0.0968		1.22475	0.406265		1.22417	0.281334		1.22496	0.423908		1.22446	0.65279
1.226	0.240803		1.22608	-0.10157		1.22608	0.401497		1.2255	0.285625		1.22629	0.422955		1.22579	0.651836
1.22733	0.235081		1.22742	-0.10586		1.22742	0.396729		1.22683	0.288963		1.22762	0.421524		1.22712	0.651836
1.22867	0.229836		1.22875	-0.11063		1.22875	0.392914		1.22817	0.291824		1.22896	0.419617		1.22846	0.651836
1.23	0.22459		1.23008	-0.11539		1.23008	0.389099		1.2295	0.294209		1.23029	0.418186		1.22979	0.651836
1.23133	0.219822		1.23142	-0.12016		1.23142	0.386238		1.23083	0.296593		1.23162	0.417233		1.23112	0.651836
1.23267	0.215054		1.23275	-0.12445		1.23275	0.3829		1.23217	0.298977		1.23296	0.415802		1.23246	0.65136
1.234	0.209808		1.23408	-0.12875		1.23408	0.379562		1.2335	0.301361		1.23429	0.415802		1.23379	0.650883
1.23533	0.205517		1.23542	-0.13304		1.23542	0.376701		1.23483	0.303745		1.23562	0.416279		1.23512	0.649929
1.23667	0.202179		1.23675	-0.13685		1.23675	0.37384		1.23617	0.307083		1.23696	0.416756		1.23646	0.648975
1.238	0.199318		1.23808	-0.14019		1.23808	0.371456		1.2375	0.311375		1.23829	0.416279		1.23779	0.648975
1.23933	0.19598		1.23942	-0.144		1.23942	0.368595		1.23883	0.315189		1.23962	0.416279		1.23912	0.649452
1.24067	0.192165		1.24075	-0.1483		1.24075	0.365734		1.24017	0.319004		1.24096	0.416279		1.24046	0.650406
1.242	0.188828		1.24208	-0.15306		1.24208	0.362873		1.2415	0.322342		1.24229	0.416279		1.24179	0.651836
1.24333	0.185013		1.24342	-0.15688		1.24342	0.360012		1.24283	0.32568		1.24362	0.415802		1.24312	0.65279
1.24467	0.181198		1.24475	-0.16022		1.24475	0.356674		1.24417	0.329494		1.24496	0.415802		1.24446	0.653267
1.246	0.177383		1.24608	-0.16403		1.24608	0.353813		1.2455	0.332832		1.24629	0.416279		1.24579	0.653267
1.24733	0.173092		1.24742	-0.16785		1.24742	0.350952		1.24683	0.335693		1.24762	0.416279		1.24712	0.653267
1.24867	0.169277		1.24875	-0.17166		1.24875	0.348568		1.24817	0.339031		1.24896	0.416279		1.24846	0.65279
1.25	0.165462		1.25008	-0.175		1.25008	0.345707		1.2495	0.3438		1.25029	0.416756		1.24979	0.652313
1.25133	0.161648		1.25142	-0.17929		1.25142	0.342369		1.25083	0.348568		1.25162	0.416756		1.25112	0.65136
1.25267	0.15831		1.25275	-0.18358		1.25275	0.339508		1.25217	0.353813		1.25296	0.416756		1.25246	0.650406
1.254	0.155449		1.25408	-0.18787		1.25408	0.336647		1.2535	0.357628		1.25429	0.416279		1.25379	0.649929
1.25533	0.153542		1.25542	-0.19169		1.25542	0.333309		1.25483	0.361443		1.25562	0.415325		1.25512	0.650406
1.25667	0.151634		1.25675	-0.19455		1.25675	0.330448		1.25617	0.36478		1.25696	0.415325		1.25646	0.651836
1.258	0.149727		1.25808	-0.19646		1.25808	0.328064		1.2575	0.368118		1.25829	0.415802		1.25779	0.653744
1.25933	0.148773		1.25942	-0.19836		1.25942	0.326157		1.25883	0.371456		1.25962	0.415802		1.25912	0.656128
1.26067	0.147343		1.26075	-0.20027		1.26075	0.324726		1.26017	0.374317		1.26096	0.416756		1.26046	0.658989
1.262	0.146389		1.26208	-0.20218		1.26208	0.323772		1.2615	0.378132		1.26229	0.417709		1.26179	0.661373
1.26333	0.144958		1.26342	-0.20409		1.26342	0.323296		1.26283	0.382423		1.26362	0.41914		1.26312	0.662327
1.26467	0.143528		1.26475	-0.20647		1.26475	0.322342		1.26417	0.386715		1.26496	0.420094		1.26446	0.66185
1.266	0.141621		1.26608	-0.20885		1.26608	0.320911		1.2655	0.39053		1.26629	0.42057		1.26579	0.660896
1.26733	0.14019		1.26742	-0.21219		1.26742	0.319004		1.26683	0.393867		1.26762	0.421524		1.26712	0.659943
1.26867	0.13876		1.26875	-0.21458		1.26875	0.317574		1.26817	0.397205		1.26896	0.421524		1.26846	0.659943
1.27	0.137329		1.27008	-0.21648		1.27008	0.315189		1.2695	0.400543		1.27029	0.422001		1.26979	0.660419
1.27133	0.135422		1.27142	-0.21791		1.27142	0.313282		1.27083	0.403404		1.27162	0.422001		1.27112	0.66185
1.27267	0.133991		1.27275	-0.21982		1.27275	0.312328		1.27217	0.406742		1.27296	0.422001		1.27246	0.66328
1.274	0.132561		1.27408	-0.22125		1.27408	0.311852		1.2735	0.411034		1.27429	0.421524		1.27379	0.665188
1.27533	0.131607		1.27542	-0.22316		1.27542	0.311375		1.27483	0.415802		1.27562	0.421524		1.27512	0.666618
1.27667	0.130177		1.27675	-0.22459		1.27675	0.311375		1.27617	0.42057		1.27696	0.422001		1.27646	0.668049
1.278	0.129223		1.27808	-0.22697		1.27808	0.310421		1.2775	0.425816		1.27829	0.422001		1.27779	0.668049
1.27933	0.128746		1.27942	-0.22888		1.27942	0.309944		1.27883	0.431538		1.27962	0.422478		1.27912	0.668526
1.28067	0.127792		1.28075	-0.23031		1.28075	0.309944		1.28017	0.437737		1.28096	0.422478		1.28046	0.669479
1.282	0.127316		1.28208	-0.23174		1.28208	0.310421		1.2815	0.443459		1.28229	0.422478		1.28179	0.67091
1.28333	0.126839		1.28342	-0.23222		1.28342	0.309944		1.28283	0.449181		1.28362	0.422478		1.28312	0.67234
1.28467	0.126839		1.28475	-0.23317		1.28475	0.309467		1.28417	0.455856		1.28496	0.422955		1.28446	0.673771
1.286	0.126839		1.28608	-0.23413		1.28608	0.30899		1.2855	0.461578		1.28629	0.423431		1.28579	0.675201
1.28733	0.126839		1.28742	-0.23508		1.28742	0.30756		1.28683	0.466347		1.28762	0.424862		1.28712	0.676632
1.28867	0.126362		1.28875	-0.23651		1.28875	0.306129		1.28817	0.471115		1.28896	0.427246		1.28846	0.677109
1.29	0.126362		1.29008	-0.23746		1.29008	0.304222		1.2895	0.475407		1.29029	0.42963		1.28979	0.677109
1.29133	0.125885		1.29142	-0.23842		1.29142	0.302315		1.29083	0.480175		1.29162	0.431538		1.29112	0.677109
1.29267	0.125408		1.29275	-0.2389		1.29275	0.301838		1.29217	0.483513		1.29296	0.433445		1.29246	0.677109
1.294	0.124454		1.29408	-0.23937		1.29408	0.301838		1.2935	0.487804		1.29429	0.435829		1.29379	0.678062
1.29533	0.124454		1.29542	-0.23985		1.29542	0.301361		1.29483	0.492096		1.29562	0.438213		1.29512	0.679493
1.29667	0.124454		1.29675	-0.23985		1.29675	0.300407		1.29617	0.496387		1.29696	0.440121		1.29646	0.680923
1.298	0.124931		1.29808	-0.24033		1.29808	0.299454		1.2975	0.500679		1.29829	0.442028		1.29779	0.682831
1.29933	0.125885		1.29942	-0.24128		1.29942	0.298977		1.29883	0.504971		1.29962	0.443935		1.29912	0.685215
1.30067	0.126839		1.30075	-0.24176		1.30075	0.298023		1.30017	0.509262		1.30096	0.445366		1.30046	0.687122
1.302	0.128269		1.30208	-0.24128		1.30208	0.296593		1.3015	0.51403		1.30229	0.44632		1.30179	0.688553
1.30333	0.129223		1.30342	-0.24128		1.30342	0.296116		1.30283	0.518799		1.30362	0.446796		1.30312	0.69046
1.30467	0.130653		1.30475	-0.24128		1.30475	0.296116		1.30417	0.524521		1.30496	0.448227		1.30446	0.692368
1.306	0.131607		1.30608	-0.24128		1.30608	0.29707		1.3055	0.530243		1.30629	0.450134		1.30579	0.694275
1.30733	0.132561		1.30742	-0.2408		1.30742	0.298023		1.30683	0.535965		1.30762	0.451088		1.30712	0.696182
1.30867	0.133514		1.30875	-0.23985		1.30875	0.299454		1.30817	0.541687		1.30896	0.452518		1.30846	0.69809
1.31	0.133991		1.31008	-0.23937		1.31008	0.301361		1.3095	0.546455		1.31029	0.454426		1.30979	0.69952
1.31133	0.134945		1.31142	-0.2389		1.31142	0.303268		1.31083	0.55027		1.31162	0.457287		1.31112	0.700951
1.31267	0.135422		1.31275	-0.2389		1.31275	0.304222		1.31217	0.554085		1.31296	0.459194		1.31246	0.702381
1.314	0.135899		1.31408	-0.23794		1.31408	0.304222		1.3135	0.557423		1.31429	0.461102		1.31379	0.703335
1.31533	0.136375		1.31542	-0.23794		1.31542	0.304222		1.31483	0.562191		1.31562	0.463009		1.31512	0.703812
1.31667	0.136852		1.31675	-0.23794		1.31675	0.304699		1.31617	0.566959		1.31696	0.465393		1.31646	0.704765
1.318	0.136375		1.31808	-0.23842		1.31808	0.305176		1.3175	0.573635		1.31829	0.467777		1.31779	0.706673
1.31933	0.136852		1.31942	-0.23842		1.31942	0.306129		1.31883	0.580311		1.31962	0.469685		1.31912	0.70858
1.32067	0.137806		1.32075	-0.23746		1.32075	0.30756		1.32017	0.587463		1.32096	0.471592		1.32046	0.710011
1.322	0.139236		1.32208	-0.23651		1.32208	0.309944		1.3215	0.594139		1.32229	0.473499		1.32179	0.711918
1.32333	0.141621		1.32342	-0.23556		1.32342	0.311852		1.32283	0.600815		1.32362	0.476837		1.32312	0.714779
1.32467	0.144005		1.32475	-0.23413		1.32475	0.313282		1.32417	0.607014		1.32496	0.480175		1.32446	0.718594
1.326	0.145912		1.32608	-0.23222		1.32608	0.313759		1.3255	0.611782		1.32629	0.483036		1.32579	0.721931
1.32733	0.148296		1.32742	-0.23031		1.32742	0.314713		1.32683	0.615597		1.32762	0.485897		1.32712	0.724792
1.32867	0.150681		1.32875	-0.2284		1.32875	0.315666		1.32817	0.618935		1.32896	0.488758		1.32846	0.7267
1.33	0.153065		1.33008	-0.2265		1.33008	0.31662		1.3295	0.622749		1.33029	0.491142		1.32979	0.727654
1.33133	0.154972		1.33142	-0.22411		1.33142	0.317097		1.33083	0.626564		1.33162	0.493526		1.33112	0.729084
1.33267	0.157356		1.33275	-0.22268		1.33275	0.31805		1.33217	0.631809		1.33296	0.495434		1.33246	0.730038
1.334	0.160217		1.33408	-0.22173		1.33408	0.319004		1.3335	0.638485		1.33429	0.497818		1.33379	0.731468
1.33533	0.163078		1.33542	-0.2203		1.33542	0.319481		1.33483	0.646114		1.33562	0.500202		1.33512	0.733852
1.33667	0.165939		1.33675	-0.21935		1.33675	0.320911		1.33617	0.653744		1.33696	0.503063		1.33646	0.73719
1.338	0.167847		1.33808	-0.21887		1.33808	0.322819		1.3375	0.66185		1.33829	0.505924		1.33779	0.741482
1.33933	0.169754		1.33942	-0.21839		1.33942	0.325203		1.33883	0.670433		1.33962	0.509262		1.33912	0.745773
1.34067	0.172615		1.34075	-0.21839		1.34075	0.327587		1.34017	0.678539		1.34096	0.5126		1.34046	0.749588
1.342	0.175476		1.34208	-0.21791		1.34208	0.329494		1.3415	0.686169		1.34229	0.515461		1.34179	0.753403
1.34333	0.17786		1.34342	-0.21601		1.34342	0.331879		1.34283	0.693321		1.34362	0.517845		1.34312	0.757217
1.34467	0.180721		1.34475	-0.2141		1.34475	0.333309		1.34417	0.700474		1.34496	0.520229		1.34446	0.760555
1.346	0.183582		1.34608	-0.21219		1.34608	0.33474		1.3455	0.706673		1.34629	0.522614		1.34579	0.762463
1.34733	0.18692		1.34742	-0.20981		1.34742	0.335693		1.34683	0.712395		1.34762	0.525475		1.34712	0.763893
1.34867	0.190258		1.34875	-0.20742		1.34875	0.337124		1.34817	0.717163		1.34896	0.528812		1.34846	0.764847
1.35	0.193596		1.35008	-0.20456		1.35008	0.338554		1.3495	0.721455		1.35029	0.532627		1.34979	0.766277
1.35133	0.196457		1.35142	-0.20218		1.35142	0.340462		1.35083	0.725746		1.35162	0.537395		1.35112	0.768185
1.35267	0.199318		1.35275	-0.20027		1.35275	0.342369		1.35217	0.730515		1.35296	0.542164		1.35246	0.771523
1.354	0.202179		1.35408	-0.19789		1.35408	0.344276		1.3535	0.736713		1.35429	0.546932		1.35379	0.775337
1.35533	0.20504		1.35542	-0.19598		1.35542	0.346184		1.35483	0.743866		1.35562	0.551224		1.35512	0.780106
1.35667	0.208855		1.35675	-0.1936		1.35675	0.347614		1.35617	0.751972		1.35696	0.555038		1.35646	0.785351
1.358	0.212669		1.35808	-0.19121		1.35808	0.349045		1.3575	0.760078		1.35829	0.558376		1.35779	0.790119
1.35933	0.216961		1.35942	-0.1893		1.35942	0.350952		1.35883	0.769138		1.35962	0.561714		1.35912	0.793457
1.36067	0.220776		1.36075	-0.18692		1.36075	0.352859		1.36017	0.777721		1.36096	0.565052		1.36046	0.797272
1.362	0.225067		1.36208	-0.18358		1.36208	0.354767		1.3615	0.785351		1.36229	0.568867		1.36179	0.801086
1.36333	0.228882		1.36342	-0.17977		1.36342	0.357151		1.36283	0.792503		1.36362	0.573158		1.36312	0.805855
1.36467	0.23222		1.36475	-0.175		1.36475	0.359535		1.36417	0.80061		1.36496	0.577927		1.36446	0.810623
1.366	0.235558		1.36608	-0.17071		1.36608	0.362396		1.3655	0.808239		1.36629	0.582695		1.36579	0.815868
1.36733	0.239372		1.36742	-0.16689		1.36742	0.365257		1.36683	0.816345		1.36762	0.586987		1.36712	0.821114
1.36867	0.243187		1.36875	-0.16308		1.36875	0.368118		1.36817	0.824451		1.36896	0.591755		1.36846	0.825405
1.37	0.247478		1.37008	-0.15926		1.37008	0.370502		1.3695	0.832081		1.37029	0.596046		1.36979	0.828266
1.37133	0.251293		1.37142	-0.1564		1.37142	0.372887		1.37083	0.839233		1.37162	0.600815		1.37112	0.830173
1.37267	0.255585		1.37275	-0.15402		1.37275	0.375271		1.37217	0.845909		1.37296	0.605106		1.37246	0.831604
1.374	0.259876		1.37408	-0.15163		1.37408	0.377655		1.3735	0.853062		1.37429	0.610352		1.37379	0.833511
1.37533	0.264168		1.37542	-0.14925		1.37542	0.380039		1.37483	0.860214		1.37562	0.615597		1.37512	0.836849
1.37667	0.267982		1.37675	-0.14687		1.37675	0.3829		1.37617	0.86832		1.37696	0.621319		1.37646	0.842094
1.378	0.272274		1.37808	-0.144		1.37808	0.386238		1.3775	0.87738		1.37829	0.626564		1.37779	0.847816
1.37933	0.277519		1.37942	-0.14114		1.37942	0.39053		1.37883	0.886917		1.37962	0.631332		1.37912	0.853062
1.38067	0.282764		1.38075	-0.13733		1.38075	0.394344		1.38017	0.8955		1.38096	0.635624		1.38046	0.858784
1.382	0.287533		1.38208	-0.13256		1.38208	0.398159		1.3815	0.906467		1.38229	0.639439		1.38179	0.863552
1.38333	0.292778		1.38342	-0.12732		1.38342	0.401974		1.38283	0.922203		1.38362	0.642776		1.38312	0.86832
1.38467	0.2985		1.38475	-0.12302		1.38475	0.404835		1.38417	0.944138		1.38496	0.647068		1.38446	0.872135
1.386	0.304222		1.38608	-0.11873		1.38608	0.408173		1.3855	0.97084		1.38629	0.65136		1.38579	0.87595
1.38733	0.309944		1.38742	-0.11492		1.38742	0.411034		1.38683	0.998974		1.38762	0.656128		1.38712	0.879765
1.38867	0.315666		1.38875	-0.11063		1.38875	0.413895		1.38817	1.02663		1.38896	0.661373		1.38846	0.884533
1.39	0.321388		1.39008	-0.10681		1.39008	0.417233		1.3895	1.0519		1.39029	0.667095		1.38979	0.889301
1.39133	0.327587		1.39142	-0.103		1.39142	0.419617		1.39083	1.0705		1.39162	0.673771		1.39112	0.89407
1.39267	0.332832		1.39275	-0.09918		1.39275	0.422955		1.39217	1.0829		1.39296	0.67997		1.39246	0.897884
1.394	0.338554		1.39408	-0.09441		1.39408	0.426769		1.3935	1.091		1.39429	0.685692		1.39379	0.902653
1.39533	0.344753		1.39542	-0.0906		1.39542	0.431538		1.39483	1.09863		1.39562	0.691891		1.39512	0.908375
1.39667	0.350952		1.39675	-0.08631		1.39675	0.436306		1.39617	1.10674		1.39696	0.69809		1.39646	0.914097
1.398	0.357628		1.39808	-0.08106		1.39808	0.442028		1.3975	1.11485		1.39829	0.705242		1.39779	0.919819
1.39933	0.363827		1.39942	-0.07486		1.39942	0.448227		1.39883	1.12295		1.39962	0.711918		1.39912	0.926018
1.40067	0.370026		1.40075	-0.06866		1.40075	0.453949		1.40017	1.13058		1.40096	0.719547		1.40046	0.932217
1.402	0.376701		1.40208	-0.06247		1.40208	0.458717		1.4015	1.13726		1.40229	0.727177		1.40179	0.937939
1.40333	0.383854		1.40342	-0.05579		1.40342	0.463009		1.40283	1.14298		1.40362	0.734806		1.40312	0.943184
1.40467	0.39053		1.40475	-0.04959		1.40475	0.4673		1.40417	1.14918		1.40496	0.742435		1.40446	0.947952
1.406	0.397205		1.40608	-0.04435		1.40608	0.471592		1.4055	1.15633		1.40629	0.748634		1.40579	0.952244
1.40733	0.403881		1.40742	-0.03958		1.40742	0.475883		1.40683	1.16348		1.40762	0.754356		1.40712	0.957012
1.40867	0.41151		1.40875	-0.03481		1.40875	0.480175		1.40817	1.17111		1.40896	0.760078		1.40846	0.961781
1.41	0.41914		1.41008	-0.02956		1.41008	0.48542		1.4095	1.17874		1.41029	0.7658		1.40979	0.967503
1.41133	0.426292		1.41142	-0.02337		1.41142	0.491142		1.41083	1.18637		1.41162	0.771999		1.41112	0.974178
1.41267	0.433445		1.41275	-0.01669		1.41275	0.496387		1.41217	1.19448		1.41296	0.778675		1.41246	0.981331
1.414	0.440598		1.41408	-0.00954		1.41408	0.500679		1.4135	1.20306		1.41429	0.785351		1.41379	0.98896
1.41533	0.449181		1.41542	-0.00238		1.41542	0.504971		1.41483	1.21212		1.41562	0.792027		1.41512	0.996113
1.41667	0.457764		1.41675	0.005245		1.41675	0.509262		1.41617	1.22118		1.41696	0.799656		1.41646	1.00231
1.418	0.466824		1.41808	0.013351		1.41808	0.513554		1.4175	1.23024		1.41829	0.806808		1.41779	1.00851
1.41933	0.47636		1.41942	0.021458		1.41942	0.519276		1.41883	1.23978		1.41962	0.814438		1.41912	1.01471
1.42067	0.486374		1.42075	0.029564		1.42075	0.525951		1.42017	1.25122		1.42096	0.82159		1.42046	1.01995
1.422	0.496864		1.42208	0.036716		1.42208	0.533104		1.4215	1.26505		1.42229	0.82922		1.42179	1.0252
1.42333	0.507355		1.42342	0.044823		1.42342	0.53978		1.42283	1.28079		1.42362	0.837326		1.42312	1.0314
1.42467	0.517845		1.42475	0.053406		1.42475	0.546932		1.42417	1.29604		1.42496	0.845432		1.42446	1.03807
1.426	0.528336		1.42608	0.061512		1.42608	0.554562		1.4255	1.30892		1.42629	0.853062		1.42579	1.04523
1.42733	0.538349		1.42742	0.069618		1.42742	0.562668		1.42683	1.31988		1.42762	0.861168		1.42712	1.05238
1.42867	0.54884		1.42875	0.077724		1.42875	0.569344		1.42817	1.32799		1.42896	0.868797		1.42846	1.05906
1.43	0.55933		1.43008	0.085831		1.43008	0.576019		1.4295	1.33276		1.43029	0.876427		1.42979	1.06716
1.43133	0.570297		1.43142	0.094414		1.43142	0.583172		1.43083	1.3361		1.43162	0.88501		1.43112	1.07527
1.43267	0.581741		1.43275	0.102997		1.43275	0.590324		1.43217	1.33991		1.43296	0.89407		1.43246	1.0829
1.434	0.593662		1.43408	0.112534		1.43408	0.597477		1.4335	1.34706		1.43429	0.90313		1.43379	1.09005
1.43533	0.606537		1.43542	0.12207		1.43542	0.604153		1.43483	1.35613		1.43562	0.912189		1.43512	1.09816
1.43667	0.619411		1.43675	0.132561		1.43675	0.611305		1.43617	1.36709		1.43696	0.921726		1.43646	1.10626
1.438	0.632286		1.43808	0.144005		1.43808	0.619411		1.4375	1.37758		1.43829	0.93174		1.43779	1.11389
1.43933	0.644207		1.43942	0.154972		1.43942	0.627518		1.43883	1.3876		1.43962	0.94223		1.43912	1.12057
1.44067	0.655651		1.44075	0.165939		1.44075	0.636101		1.44017	1.39761		1.44096	0.952244		1.44046	1.1282
1.442	0.667095		1.44208	0.176907		1.44208	0.645161		1.4415	1.40715		1.44229	0.962257		1.44179	1.1363
1.44333	0.678062		1.44342	0.187874		1.44342	0.654221		1.44283	1.41716		1.44362	0.972748		1.44312	1.14584
1.44467	0.68903		1.44475	0.199318		1.44475	0.66328		1.44417	1.4267		1.44496	0.982761		1.44446	1.15538
1.446	0.700951		1.44608	0.211239		1.44608	0.672817		1.4455	1.43719		1.44629	0.992775		1.44579	1.16539
1.44733	0.714302		1.44742	0.223637		1.44742	0.681877		1.44683	1.44815		1.44762	1.00327		1.44712	1.17493
1.44867	0.728607		1.44875	0.236511		1.44875	0.691414		1.44817	1.45912		1.44896	1.01376		1.44846	1.18446
1.45	0.743389		1.45008	0.248909		1.45008	0.700951		1.4495	1.46961		1.45029	1.0252		1.44979	1.19352
1.45133	0.758648		1.45142	0.260353		1.45142	0.710487		1.45083	1.4801		1.45162	1.03617		1.45112	1.20163
1.45267	0.774384		1.45275	0.272274		1.45275	0.719547		1.45217	1.49107		1.45296	1.04761		1.45246	1.20974
1.454	0.790596		1.45408	0.283241		1.45408	0.729084		1.4535	1.50204		1.45429	1.05906		1.45379	1.21832
1.45533	0.806808		1.45542	0.295162		1.45542	0.738621		1.45483	1.51348		1.45562	1.07002		1.45512	1.22738
1.45667	0.823021		1.45675	0.307083		1.45675	0.748634		1.45617	1.5254		1.45696	1.08051		1.45646	1.23644
1.458	0.838757		1.45808	0.320435		1.45808	0.759125		1.4575	1.5378		1.45829	1.09053		1.45779	1.24502
1.45933	0.854969		1.45942	0.33474		1.45942	0.769615		1.45883	1.5502		1.45962	1.10054		1.45912	1.25313
1.46067	0.870705		1.46075	0.349045		1.46075	0.780582		1.46017	1.56164		1.46096	1.11151		1.46046	1.26123
1.462	0.885963		1.46208	0.36335		1.46208	0.79155		1.4615	1.57309		1.46229	1.12247		1.46179	1.26982
1.46333	0.902176		1.46342	0.378132		1.46342	0.802994		1.46283	1.58405		1.46362	1.13296		1.46312	1.27935
1.46467	0.919342		1.46475	0.393867		1.46475	0.815392		1.46417	1.5955		1.46496	1.14441		1.46446	1.28937
1.466	0.937939		1.46608	0.409603		1.46608	0.827789		1.4655	1.60694		1.46629	1.15633		1.46579	1.30034
1.46733	0.956535		1.46742	0.424862		1.46742	0.840187		1.46683	1.61886		1.46762	1.16921		1.46712	1.31226
1.46867	0.975609		1.46875	0.440598		1.46875	0.852585		1.46817	1.63126		1.46896	1.18113		1.46846	1.32418
1.47	0.995159		1.47008	0.456333		1.47008	0.865459		1.4695	1.64413		1.47029	1.19352		1.46979	1.3361
1.47133	1.01614		1.47142	0.473022		1.47142	0.878334		1.47083	1.65749		1.47162	1.2064		1.47112	1.34706
1.47267	1.03664		1.47275	0.489235		1.47275	0.891209		1.47217	1.67131		1.47296	1.21975		1.47246	1.35803
1.474	1.05667		1.47408	0.506401		1.47408	0.905037		1.4735	1.68562		1.47429	1.2331		1.47379	1.36852
1.47533	1.0767		1.47542	0.524521		1.47542	0.919342		1.47483	1.69945		1.47562	1.24645		1.47512	1.37949
1.47667	1.09768		1.47675	0.542641		1.47675	0.933647		1.47617	1.71328		1.47696	1.26028		1.47646	1.39093
1.478	1.11914		1.47808	0.561237		1.47808	0.947475		1.4775	1.72663		1.47829	1.27459		1.47779	1.40285
1.47933	1.14059		1.47942	0.580311		1.47942	0.962257		1.47883	1.73998		1.47962	1.28889		1.47912	1.41573
1.48067	1.16301		1.48075	0.599861		1.48075	0.977039		1.48017	1.75381		1.48096	1.3032		1.48046	1.42908
1.482	1.18542		1.48208	0.619888		1.48208	0.992298		1.4815	1.76716		1.48229	1.31702		1.48179	1.44243
1.48333	1.20783		1.48342	0.640392		1.48342	1.00756		1.48283	1.78146		1.48362	1.33181		1.48312	1.45578
1.48467	1.23024		1.48475	0.661373		1.48475	1.02377		1.48417	1.79529		1.48496	1.34754		1.48446	1.46914
1.486	1.25313		1.48608	0.683784		1.48608	1.04046		1.4855	1.80912		1.48629	1.36328		1.48579	1.48201
1.48733	1.27649		1.48742	0.705719		1.48742	1.0581		1.48683	1.82295		1.48762	1.37901		1.48712	1.49488
1.48867	1.30081		1.48875	0.72813		1.48875	1.07527		1.48817	1.83725		1.48896	1.3957		1.48846	1.50776
1.49	1.32608		1.49008	0.750542		1.49008	1.09243		1.4895	1.85204		1.49029	1.41239		1.48979	1.52111
1.49133	1.35326		1.49142	0.773907		1.49142	1.1096		1.49083	1.86682		1.49162	1.42908		1.49112	1.53446
1.49267	1.38092		1.49275	0.797272		1.49275	1.12629		1.49217	1.8816		1.49296	1.44577		1.49246	1.54829
1.494	1.40953		1.49408	0.821114		1.49408	1.14393		1.4935	1.89686		1.49429	1.46246		1.49379	1.56212
1.49533	1.43814		1.49542	0.845432		1.49542	1.16205		1.49483	1.91259		1.49562	1.47963		1.49512	1.57595
1.49667	1.46723		1.49675	0.869751		1.49675	1.18065		1.49617	1.92785		1.49696	1.49632		1.49646	1.58977
1.498	1.49584		1.49808	0.89407		1.49808	1.19924		1.4975	1.94216		1.49829	1.513		1.49779	1.6036
1.49933	1.52445		1.49942	0.919342		1.49942	1.2188		1.49883	1.95742		1.49962	1.53017		1.49912	1.61743
1.50067	1.55401		1.50075	0.945568		1.50075	1.23882		1.50017	1.97411		1.50096	1.54829		1.50046	1.63126
1.502	1.58405		1.50208	0.971794		1.50208	1.25885		1.5015	1.99127		1.50229	1.56641		1.50179	1.64556
1.50333	1.61457		1.50342	0.998974		1.50342	1.2784		1.50283	2.00796		1.50362	1.58453		1.50312	1.65987
1.50467	1.64556		1.50475	1.02711		1.50475	1.29795		1.50417	2.02465		1.50496	1.6036		1.50446	1.67513
1.506	1.67751		1.50608	1.05572		1.50608	1.31893		1.5055	2.04039		1.50629	1.62363		1.50579	1.69039
1.50733	1.71089		1.50742	1.08385		1.50742	1.34087		1.50683	2.0566		1.50762	1.64366		1.50712	1.7066
1.50867	1.74475		1.50875	1.11246		1.50875	1.36232		1.50817	2.07186		1.50896	1.66273		1.50846	1.72377
1.51	1.77956		1.51008	1.14155		1.51008	1.38378		1.5095	2.08807		1.51029	1.6818		1.50979	1.74141
1.51133	1.81437		1.51142	1.17254		1.51142	1.40667		1.51083	2.10476		1.51162	1.7004		1.51112	1.75857
1.51267	1.85061		1.51275	1.20401		1.51275	1.43051		1.51217	2.12336		1.51296	1.72043		1.51246	1.77574
1.514	1.88732		1.51408	1.23692		1.51408	1.45435		1.5135	2.14195		1.51429	1.73998		1.51379	1.79291
1.51533	1.92451		1.51542	1.27077		1.51542	1.47963		1.51483	2.1615		1.51562	1.76001		1.51512	1.81007
1.51667	1.96314		1.51675	1.30558		1.51675	1.5068		1.51617	2.18153		1.51696	1.78051		1.51646	1.82724
1.518	2.00129		1.51808	1.34039		1.51808	1.53494		1.5175	2.20108		1.51829	1.80244		1.51779	1.84488
1.51933	2.04039		1.51942	1.37615		1.51942	1.56403		1.51883	2.22111		1.51962	1.82581		1.51912	1.863
1.52067	2.07996		1.52075	1.41239		1.52075	1.59264		1.52017	2.24113		1.52096	1.84965		1.52046	1.88208
1.522	2.12097		1.52208	1.44958		1.52208	1.62172		1.5215	2.26164		1.52229	1.87349		1.52179	1.90258
1.52333	2.16293		1.52342	1.48773		1.52342	1.65129		1.52283	2.28167		1.52362	1.89781		1.52312	1.92308
1.52467	2.20633		1.52475	1.52683		1.52475	1.68037		1.52417	2.30122		1.52496	1.92308		1.52446	1.94311
1.526	2.25067		1.52608	1.56689		1.52608	1.70994		1.5255	2.32077		1.52629	1.94931		1.52579	1.96409
1.52733	2.29645		1.52742	1.60742		1.52742	1.73903		1.52683	2.34032		1.52762	1.97458		1.52712	1.98555
1.52867	2.3427		1.52875	1.64795		1.52875	1.76859		1.52817	2.35987		1.52896	2.00033		1.52846	2.00748
1.53	2.38848		1.53008	1.68705		1.53008	1.79911		1.5295	2.37989		1.53029	2.0256		1.52979	2.02894
1.53133	2.4333		1.53142	1.72663		1.53142	1.83058		1.53083	2.40088		1.53162	2.05135		1.53112	2.0504
1.53267	2.4786		1.53275	1.76621		1.53275	1.86348		1.53217	2.42281		1.53296	2.0771		1.53246	2.07281
1.534	2.52438		1.53408	1.80769		1.53408	1.89638		1.5335	2.44522		1.53429	2.10333		1.53379	2.09522
1.53533	2.57254		1.53542	1.85108		1.53542	1.93024		1.53483	2.46763		1.53562	2.13051		1.53512	2.11811
1.53667	2.62213		1.53675	1.89686		1.53675	1.96505		1.53617	2.49052		1.53696	2.15769		1.53646	2.141
1.538	2.67315		1.53808	1.94502		1.53808	1.99985		1.5375	2.51436		1.53829	2.18582		1.53779	2.16436
1.53933	2.7256		1.53942	1.99461		1.53942	2.03514		1.53883	2.53725		1.53962	2.21443		1.53912	2.18677
1.54067	2.77853		1.54075	2.04563		1.54075	2.07043		1.54017	2.56062		1.54096	2.24256		1.54046	2.20966
1.542	2.83146		1.54208	2.09665		1.54208	2.10619		1.5415	2.58446		1.54229	2.27117		1.54179	2.23303
1.54333	2.88439		1.54342	2.1472		1.54342	2.14291		1.54283	2.60878		1.54362	2.29979		1.54312	2.25782
1.54467	2.93827		1.54475	2.19822		1.54475	2.18058		1.54417	2.63357		1.54496	2.32983		1.54446	2.2831
1.546	2.99263		1.54608	2.24924		1.54608	2.21825		1.5455	2.65837		1.54629	2.36034		1.54579	2.30837
1.54733	3.0489		1.54742	2.30074		1.54742	2.25687		1.54683	2.68459		1.54762	2.39181		1.54712	2.33555
1.54867	3.10612		1.54875	2.35271		1.54875	2.29597		1.54817	2.7113		1.54896	2.42472		1.54846	2.36225
1.55	3.16525		1.55008	2.40564		1.55008	2.3365		1.5495	2.738		1.55029	2.45857		1.54979	2.38991
1.55133	3.2258		1.55142	2.45905		1.55142	2.37751		1.55083	2.7647		1.55162	2.49243		1.55112	2.41756
1.55267	3.28731		1.55275	2.51293		1.55275	2.42042		1.55217	2.79093		1.55296	2.52628		1.55246	2.44618
1.554	3.3493		1.55408	2.56681		1.55408	2.46429		1.5535	2.81763		1.55429	2.56014		1.55379	2.47526
1.55533	3.41272		1.55542	2.6226		1.55542	2.50959		1.55483	2.84481		1.55562	2.59543		1.55512	2.50387
1.55667	3.47662		1.55675	2.67983		1.55675	2.55537		1.55617	2.87342		1.55696	2.63119		1.55646	2.53344
1.558	3.54147		1.55808	2.73848		1.55808	2.60067		1.5575	2.90251		1.55829	2.66743		1.55779	2.56252
1.55933	3.6068		1.55942	2.79903		1.55942	2.64597		1.55883	2.93303		1.55962	2.70414		1.55912	2.59209
1.56067	3.67308		1.56075	2.8615		1.56075	2.69175		1.56017	2.96402		1.56096	2.74229		1.56046	2.62165
1.562	3.74031		1.56208	2.9254		1.56208	2.73895		1.5615	2.99549		1.56229	2.78091		1.56179	2.65169
1.56333	3.80802		1.56342	2.99072		1.56342	2.78711		1.56283	3.02601		1.56362	2.82002		1.56312	2.68269
1.56467	3.87621		1.56475	3.05653		1.56475	2.8367		1.56417	3.0551		1.56496	2.85816		1.56446	2.7132
1.566	3.94535		1.56608	3.12281		1.56608	2.88725		1.5655	3.08418		1.56629	2.89726		1.56579	2.74467
1.56733	4.01592		1.56742	3.19004		1.56742	2.93827		1.56683	3.11279		1.56762	2.93684		1.56712	2.77662
1.56867	4.0884		1.56875	3.2587		1.56875	2.98977		1.56817	3.14236		1.56896	2.97737		1.56846	2.80952
1.57	4.16231		1.57008	3.3288		1.57008	3.04127		1.5695	3.1724		1.57029	3.01838		1.56979	2.84195
1.57133	4.23717		1.57142	3.4008		1.57142	3.09277		1.57083	3.20435		1.57162	3.06082		1.57112	2.87533
1.57267	4.31395		1.57275	3.47328		1.57275	3.14617		1.57217	3.23677		1.57296	3.10469		1.57246	2.90966
1.574	4.39215		1.57408	3.54624		1.57408	3.20101		1.5735	3.27063		1.57429	3.14856		1.57379	2.94495
1.57533	4.47082		1.57542	3.61919		1.57542	3.25632		1.57483	3.30544		1.57562	3.1929		1.57512	2.98119
1.57667	4.5495		1.57675	3.6931		1.57675	3.31259		1.57617	3.34024		1.57696	3.23677		1.57646	3.0179
1.578	4.62913		1.57808	3.76654		1.57808	3.37028		1.5775	3.37505		1.57829	3.28064		1.57779	3.05653
1.57933	4.70924		1.57942	3.83949		1.57942	3.42989		1.57883	3.40986		1.57962	3.32499		1.57912	3.09563
1.58067	4.79078		1.58075	3.91436		1.58075	3.48997		1.58017	3.44563		1.58096	3.36981		1.58046	3.13473
1.582	4.8728		1.58208	3.99113		1.58208	3.55101		1.5815	3.4852		1.58229	3.41654		1.58179	3.17383
1.58333	4.95625		1.58342	4.07076		1.58342	3.61347		1.58283	3.53193		1.58362	3.4647		1.58312	3.21293
1.58467	5.04112		1.58475	4.15182		1.58475	3.67689		1.58417	3.58725		1.58496	3.51429		1.58446	3.25108
1.586	5.12791		1.58608	4.23479		1.58608	3.74126		1.5855	3.64828		1.58629	3.56531		1.58579	3.29018
1.58733	5.21517		1.58742	4.31967		1.58742	3.80516		1.58683	3.7117		1.58762	3.61633		1.58712	3.33023
1.58867	5.30386		1.58875	4.4055		1.58875	3.86906		1.58817	3.7756		1.58896	3.66736		1.58846	3.37124
1.59	5.39303		1.59008	4.49181		1.59008	3.93391		1.5895	3.83711		1.59029	3.71885		1.58979	3.4132
1.59133	5.48315		1.59142	4.57954		1.59142	3.99876		1.59083	3.89195		1.59162	3.77178		1.59112	3.45612
1.59267	5.57423		1.59275	4.66824		1.59275	4.06408		1.59217	3.93963		1.59296	3.82566		1.59246	3.49951
1.594	5.66626		1.59408	4.75788		1.59408	4.12989		1.5935	3.98302		1.59429	3.8805		1.59379	3.54433
1.59533	5.75924		1.59542	4.848		1.59542	4.19617		1.59483	4.02546		1.59562	3.93677		1.59512	3.58963
1.59667	5.85365		1.59675	4.9386		1.59675	4.2634		1.59617	4.06694		1.59696	3.99446		1.59646	3.63541
1.598	5.94854		1.59808	5.0292		1.59808	4.33207		1.5975	4.10891		1.59829	4.05264		1.59779	3.68261
1.59933	6.04439		1.59942	5.1198		1.59942	4.40216		1.59883	4.15087		1.59962	4.11034		1.59912	3.73173
1.60067	6.14071		1.60075	5.21088		1.60075	4.47369		1.60017	4.19378		1.60096	4.16899		1.60046	3.7818
1.602	6.23751		1.60208	5.30291		1.60208	4.54617		1.6015	4.23813		1.60229	4.22907		1.60179	3.83282
1.60333	6.33478		1.60342	5.39637		1.60342	4.6196		1.60283	4.28343		1.60362	4.28963		1.60312	3.88384
1.60467	6.43349		1.60475	5.49173		1.60475	4.69351		1.60417	4.32968		1.60496	4.35066		1.60446	3.93581
1.606	6.53267		1.60608	5.58948		1.60608	4.7679		1.6055	4.37641		1.60629	4.41265		1.60579	3.98779
1.60733	6.63281		1.60742	5.68914		1.60742	4.84276		1.60683	4.4241		1.60762	4.47655		1.60712	4.03881
1.60867	6.73389		1.60875	5.78976		1.60875	4.91857		1.60817	4.47226		1.60896	4.54283		1.60846	4.09031
1.61	6.83594		1.61008	5.89132		1.61008	4.9963		1.6095	4.52089		1.61029	4.61006		1.60979	4.14276
1.61133	6.93846		1.61142	5.99337		1.61142	5.07545		1.61083	4.56953		1.61162	4.67825		1.61112	4.19712
1.61267	7.04098		1.61275	6.09589		1.61275	5.15461		1.61217	4.62007		1.61296	4.74739		1.61246	4.25243
1.614	7.1435		1.61408	6.19936		1.61408	5.2352		1.6135	4.6711		1.61429	4.81749		1.61379	4.30822
1.61533	7.24793		1.61542	6.30283		1.61542	5.3153		1.61483	4.72307		1.61562	4.8871		1.61512	4.36544
1.61667	7.35378		1.61675	6.40678		1.61675	5.39541		1.61617	4.77552		1.61696	4.95672		1.61646	4.42267
1.618	7.46059		1.61808	6.51074		1.61808	5.47504		1.6175	4.82798		1.61829	5.02682		1.61779	4.48036
1.61933	7.56788		1.61942	6.61564		1.61942	5.55611		1.61883	4.88043		1.61962	5.09834		1.61912	4.53806
1.62067	7.67708		1.62075	6.72102		1.62075	5.63812		1.62017	4.93336		1.62096	5.17082		1.62046	4.59671
1.622	7.78723		1.62208	6.8264		1.62208	5.72205		1.6215	4.98724		1.62229	5.24473		1.62179	4.65679
1.62333	7.8969		1.62342	6.93178		1.62342	5.80692		1.62283	5.04208		1.62362	5.32007		1.62312	4.71878
1.62467	8.00705		1.62475	7.03955		1.62475	5.89323		1.62417	5.09739		1.62496	5.39732		1.62446	4.7822
1.626	8.11768		1.62608	7.14874		1.62608	5.98049		1.6255	5.15413		1.62629	5.476		1.62579	4.84657
1.62733	8.22973		1.62742	7.25985		1.62742	6.06728		1.62683	5.21183		1.62762	5.55611		1.62712	4.91095
1.62867	8.34227		1.62875	7.3719		1.62875	6.15454		1.62817	5.27048		1.62896	5.63717		1.62846	4.97627
1.63	8.45623		1.63008	7.48491		1.63008	6.24132		1.6295	5.33009		1.63029	5.72014		1.62979	5.04255
1.63133	8.57115		1.63142	7.59983		1.63142	6.32858		1.63083	5.39064		1.63162	5.80406		1.63112	5.10931
1.63267	8.68607		1.63275	7.71475		1.63275	6.41489		1.63217	5.45311		1.63296	5.88894		1.63246	5.1775
1.634	8.80098		1.63408	7.82919		1.63408	6.50215		1.6335	5.51701		1.63429	5.97525		1.63379	5.24759
1.63533	8.9159		1.63542	7.94458		1.63542	6.59037		1.63483	5.5809		1.63562	6.06155		1.63512	5.31912
1.63667	9.03082		1.63675	8.06141		1.63675	6.67906		1.63617	5.64527		1.63696	6.14929		1.63646	5.39208
1.638	9.14669		1.63808	8.17871		1.63808	6.76775		1.6375	5.7106		1.63829	6.23846		1.63779	5.46551
1.63933	9.26351		1.63942	8.29792		1.63942	6.85787		1.63883	5.77688		1.63962	6.32954		1.63912	5.53989
1.64067	9.38177		1.64075	8.41761		1.64075	6.94942		1.64017	5.84364		1.64096	6.42204		1.64046	5.61571
1.642	9.5005		1.64208	8.53777		1.64208	7.04241		1.6415	5.91135		1.64229	6.5155		1.64179	5.69296
1.64333	9.62067		1.64342	8.65793		1.64342	7.13587		1.64283	5.98097		1.64362	6.61135		1.64312	5.77116
1.64467	9.74083		1.64475	8.77762		1.64475	7.2298		1.64417	6.05202		1.64496	6.70815		1.64446	5.85127
1.646	9.86052		1.64608	8.89635		1.64608	7.32517		1.6455	6.12354		1.64629	6.80685		1.64579	5.93328
1.64733	9.98115		1.64742	9.01413		1.64742	7.42149		1.64683	6.19555		1.64762	6.90603		1.64712	6.01673
1.64867	10.1023		1.64875	9.13286		1.64875	7.51781		1.64817	6.26802		1.64896	7.00712		1.64846	6.10113
1.65	10.2258		1.65008	9.25255		1.65008	7.61366		1.6495	6.34098		1.65029	7.10964		1.64979	6.18696
1.65133	10.3498		1.65142	9.37462		1.65142	7.7095		1.65083	6.41584		1.65162	7.21407		1.65112	6.27375
1.65267	10.4747		1.65275	9.49955		1.65275	7.8063		1.65217	6.49214		1.65296	7.3204		1.65246	6.36101
1.654	10.5996		1.65408	9.62591		1.65408	7.9031		1.6535	6.57034		1.65429	7.42817		1.65379	6.44922
1.65533	10.725		1.65542	9.75275		1.65542	8.00133		1.65483	6.64949		1.65562	7.53737		1.65512	6.53791
1.65667	10.8499		1.65675	9.87959		1.65675	8.10003		1.65617	6.7296		1.65696	7.64895		1.65646	6.62804
1.658	10.9749		1.65808	10.0064		1.65808	8.20017		1.6575	6.81114		1.65829	7.76291		1.65779	6.72102
1.65933	11.0998		1.65942	10.1328		1.65942	8.30174		1.65883	6.89363		1.65962	7.87926		1.65912	6.81543
1.66067	11.2262		1.66075	10.2591		1.66075	8.40378		1.66017	6.97708		1.66096	7.99751		1.66046	6.91271
1.662	11.353		1.66208	10.3865		1.66208	8.5063		1.6615	7.06243		1.66229	8.11863		1.66179	7.01141
1.66333	11.4813		1.66342	10.5162		1.66342	8.60834		1.66283	7.14922		1.66362	8.24118		1.66312	7.11203
1.66467	11.6105		1.66475	10.6478		1.66475	8.71086		1.66417	7.23648		1.66496	8.36515		1.66446	7.21407
1.666	11.7402		1.66608	10.7794		1.66608	8.81386		1.6655	7.32422		1.66629	8.49009		1.66579	7.31659
1.66733	11.8704		1.66742	10.91		1.66742	8.91685		1.66683	7.41434		1.66762	8.61549		1.66712	7.42102
1.66867	12.002		1.66875	11.0393		1.66875	9.0208		1.66817	7.50446		1.66896	8.74376		1.66846	7.52688
1.67	12.1341		1.67008	11.168		1.67008	9.12476		1.6695	7.59554		1.67029	8.87442		1.66979	7.63512
1.67133	12.2676		1.67142	11.2972		1.67142	9.22966		1.67083	7.68757		1.67162	9.00841		1.67112	7.74431
1.67267	12.4011		1.67275	11.4284		1.67275	9.33552		1.67217	7.78198		1.67296	9.14431		1.67246	7.85589
1.674	12.5351		1.67408	11.5619		1.67408	9.44185		1.6735	7.87783		1.67429	9.28354		1.67379	7.96938
1.67533	12.67		1.67542	11.6982		1.67542	9.5501		1.67483	7.97415		1.67562	9.42516		1.67512	8.08573
1.67667	12.8055		1.67675	11.837		1.67675	9.65834		1.67617	8.07238		1.67696	9.56917		1.67646	8.20351
1.678	12.9418		1.67808	11.9767		1.67808	9.76753		1.6775	8.17299		1.67829	9.71413		1.67779	8.32367
1.67933	13.0796		1.67942	12.1155		1.67942	9.87721		1.67883	8.27599		1.67962	9.86052		1.67912	8.44574
1.68067	13.2184		1.68075	12.2538		1.68075	9.9864		1.68017	8.38232		1.68096	10.0093		1.68046	8.57019
1.682	13.3581		1.68208	12.392		1.68208	10.0961		1.6815	8.49056		1.68229	10.1609		1.68179	8.69656
1.68333	13.4983		1.68342	12.5308		1.68342	10.2053		1.68283	8.60167		1.68362	10.3159		1.68312	8.82483
1.68467	13.6395		1.68475	12.6705		1.68475	10.3149		1.68417	8.71468		1.68496	10.4733		1.68446	8.95548
1.686	13.7815		1.68608	12.8117		1.68608	10.4251		1.6855	8.82912		1.68629	10.634		1.68579	9.08899
1.68733	13.9241		1.68742	12.9528		1.68742	10.5367		1.68683	8.94451		1.68762	10.797		1.68712	9.22584
1.68867	14.0672		1.68875	13.093		1.68875	10.6487		1.68817	9.06086		1.68896	10.963		1.68846	9.36413
1.69	14.2107		1.69008	13.2313		1.69008	10.7617		1.6895	9.17864		1.69029	11.1308		1.68979	9.50479
1.69133	14.3552		1.69142	13.3696		1.69142	10.8748		1.69083	9.29737		1.69162	11.3015		1.69112	9.64785
1.69267	14.5006		1.69275	13.5088		1.69275	10.9882		1.69217	9.41753		1.69296	11.4746		1.69246	9.7928
1.694	14.648		1.69408	13.6499		1.69408	11.1031		1.6935	9.53913		1.69429	11.6515		1.69379	9.93967
1.69533	14.7972		1.69542	13.7944		1.69542	11.219		1.69483	9.66215		1.69562	11.8313		1.69512	10.088
1.69667	14.9484		1.69675	13.9427		1.69675	11.3359		1.69617	9.78756		1.69696	12.0149		1.69646	10.2382
1.698	15.1024		1.69808	14.0958		1.69808	11.4541		1.6975	9.9144		1.69829	12.2013		1.69779	10.3912
1.69933	15.2583		1.69942	14.2517		1.69942	11.5728		1.69883	10.0427		1.69962	12.3911		1.69912	10.5462
1.70067	15.4147		1.70075	14.4095		1.70075	11.693		1.70017	10.1728		1.70096	12.5842		1.70046	10.7031
1.702	15.5716		1.70208	14.5678		1.70208	11.8141		1.7015	10.3054		1.70229	12.7811		1.70179	10.8628
1.70333	15.7294		1.70342	14.7266		1.70342	11.9362		1.70283	10.4404		1.70362	12.9819		1.70312	11.0269
1.70467	15.8892		1.70475	14.8859		1.70475	12.0587		1.70417	10.5777		1.70496	13.1869		1.70446	11.1952
1.706	16.0508		1.70608	15.0471		1.70608	12.1827		1.7055	10.7179		1.70629	13.3958		1.70579	11.3668
1.70733	16.2144		1.70742	15.2102		1.70742	12.3081		1.70683	10.86		1.70762	13.6089		1.70712	11.5433
1.70867	16.3813		1.70875	15.3756		1.70875	12.4359		1.70817	11.004		1.70896	13.8254		1.70846	11.7235
1.71	16.551		1.71008	15.5435		1.71008	12.5647		1.7095	11.1494		1.71029	14.0452		1.70979	11.908
1.71133	16.7232		1.71142	15.7132		1.71142	12.6939		1.71083	11.2963		1.71162	14.2689		1.71112	12.0959
1.71267	16.8967		1.71275	15.8834		1.71275	12.8255		1.71217	11.4455		1.71296	14.4968		1.71246	12.2871
1.714	17.0712		1.71408	16.0537		1.71408	12.9581		1.7135	11.5972		1.71429	14.7281		1.71379	12.4826
1.71533	17.2467		1.71542	16.2239		1.71542	13.0925		1.71483	11.7507		1.71562	14.9636		1.71512	12.6824
1.71667	17.4241		1.71675	16.3946		1.71675	13.2275		1.71617	11.9076		1.71696	15.204		1.71646	12.8851
1.718	17.6034		1.71808	16.5677		1.71808	13.3638		1.7175	12.0668		1.71829	15.449		1.71779	13.0911
1.71933	17.7846		1.71942	16.7437		1.71942	13.5016		1.71883	12.2285		1.71962	15.698		1.71912	13.3014
1.72067	17.9687		1.72075	16.9239		1.72075	13.6418		1.72017	12.3916		1.72096	15.9512		1.72046	13.5145
1.722	18.1561		1.72208	17.108		1.72208	13.783		1.7215	12.557		1.72229	16.2101		1.72179	13.7315
1.72333	18.3458		1.72342	17.2949		1.72342	13.926		1.72283	12.7249		1.72362	16.4747		1.72312	13.9518
1.72467	18.5385		1.72475	17.4837		1.72475	14.071		1.72417	12.8956		1.72496	16.7451		1.72446	14.1764
1.726	18.733		1.72608	17.6735		1.72608	14.2174		1.7255	13.0696		1.72629	17.0217		1.72579	14.4057
1.72733	18.9304		1.72742	17.8652		1.72742	14.3657		1.72683	13.2465		1.72762	17.3044		1.72712	14.6403
1.72867	19.1302		1.72875	18.0592		1.72875	14.5149		1.72817	13.4263		1.72896	17.5939		1.72846	14.8811
1.73	19.3334		1.73008	18.2567		1.73008	14.6666		1.7295	13.608		1.73029	17.8885		1.72979	15.1267
1.73133	19.5398		1.73142	18.4579		1.73142	14.8201		1.73083	13.7925		1.73162	18.1885		1.73112	15.3775
1.73267	19.7492		1.73275	18.6624		1.73275	14.976		1.73217	13.9799		1.73296	18.4936		1.73246	15.6326
1.734	19.9628		1.73408	18.8689		1.73408	15.1343		1.7335	14.1711		1.73429	18.8041		1.73379	15.8935
1.73533	20.1793		1.73542	19.0773		1.73542	15.295		1.73483	14.3657		1.73562	19.1212		1.73512	16.1591
1.73667	20.3986		1.73675	19.2862		1.73675	15.4581		1.73617	14.5631		1.73696	19.444		1.73646	16.4304
1.738	20.6199		1.73808	19.4964		1.73808	15.6236		1.7375	14.7643		1.73829	19.773		1.73779	16.7079
1.73933	20.8449		1.73942	19.7096		1.73942	15.7909		1.73883	14.9684		1.73962	20.1087		1.73912	16.9916
1.74067	21.0738		1.74075	19.9265		1.74075	15.9602		1.74017	15.1749		1.74096	20.4516		1.74046	17.2815
1.742	21.3075		1.74208	20.1487		1.74208	16.1314		1.7415	15.3837		1.74229	20.8011		1.74179	17.5762
1.74333	21.5449		1.74342	20.3776		1.74342	16.3055		1.74283	15.5954		1.74362	21.1582		1.74312	17.8766
1.74467	21.7857		1.74475	20.6113		1.74475	16.4828		1.74417	15.811		1.74496	21.523		1.74446	18.1823
1.746	22.0299		1.74608	20.8492		1.74608	16.6631		1.7455	16.0308		1.74629	21.8964		1.74579	18.4941
1.74733	22.2769		1.74742	21.09		1.74742	16.8471		1.74683	16.2544		1.74762	22.2783		1.74712	18.8131
1.74867	22.5267		1.74875	21.3337		1.74875	17.035		1.74817	16.4824		1.74896	22.6679		1.74846	19.1393
1.75	22.7799		1.75008	21.5802		1.75008	17.2267		1.7495	16.7141		1.75029	23.0651		1.74979	19.4731
1.75133	23.0374		1.75142	21.8301		1.75142	17.4217		1.75083	16.9492		1.75162	23.4709		1.75112	19.814
1.75267	23.3007		1.75275	22.0852		1.75275	17.6196		1.75217	17.1876		1.75296	23.8857		1.75246	20.1631
1.754	23.5701		1.75408	22.346		1.75408	17.8204		1.7535	17.4289		1.75429	24.3082		1.75379	20.5193
1.75533	23.8462		1.75542	22.6126		1.75542	18.0244		1.75483	17.673		1.75562	24.7388		1.75512	20.8836
1.75667	24.128		1.75675	22.8834		1.75675	18.2309		1.75617	17.921		1.75696	25.178		1.75646	21.2555
1.758	24.4145		1.75808	23.1571		1.75808	18.4407		1.7575	18.1727		1.75829	25.6252		1.75779	21.6355
1.75933	24.7059		1.75942	23.4322		1.75942	18.6544		1.75883	18.4288		1.75962	26.0801		1.75912	22.0251
1.76067	25.0015		1.76075	23.7102		1.76075	18.8713		1.76017	18.6887		1.76096	26.5441		1.76046	22.4237
1.762	25.3024		1.76208	23.9921		1.76208	19.0916		1.7615	18.9524		1.76229	27.0176		1.76179	22.8305
1.76333	25.609		1.76342	24.2791		1.76342	19.3152		1.76283	19.2208		1.76362	27.5006		1.76312	23.2444
1.76467	25.9223		1.76475	24.5738		1.76475	19.5432		1.76417	19.4936		1.76496	27.9946		1.76446	23.6659
1.766	26.2423		1.76608	24.8771		1.76608	19.7749		1.7655	19.7716		1.76629	28.4991		1.76579	24.0951
1.76733	26.5689		1.76742	25.1884		1.76742	20.0114		1.76683	20.0543		1.76762	29.0146		1.76712	24.5304
1.76867	26.9008		1.76875	25.5074		1.76875	20.2522		1.76817	20.3433		1.76896	29.5405		1.76846	24.9734
1.77	27.2374		1.77008	25.8322		1.77008	20.4978		1.7695	20.6385		1.77029	30.0765		1.76979	25.4245
1.77133	27.5793		1.77142	26.1617		1.77142	20.7491		1.77083	20.9394		1.77162	30.6234		1.77112	25.8846
1.77267	27.9269		1.77275	26.4964		1.77275	21.0052		1.77217	21.2455		1.77296	31.1809		1.77246	26.3538
1.774	28.2817		1.77408	26.8374		1.77408	21.266		1.7735	21.5554		1.77429	31.7488		1.77379	26.8326
1.77533	28.645		1.77542	27.1864		1.77542	21.5306		1.77483	21.8687		1.77562	32.3272		1.77512	27.3209
1.77667	29.0175		1.77675	27.544		1.77675	21.8005		1.77617	22.1858		1.77696	32.9146		1.77646	27.8182
1.778	29.3989		1.77808	27.9102		1.77808	22.0761		1.7775	22.5062		1.77829	33.5116		1.77779	28.3241
1.77933	29.7899		1.77942	28.2845		1.77942	22.3575		1.77883	22.8319		1.77962	34.1167		1.77912	28.8386
1.78067	30.189		1.78075	28.6655		1.78075	22.6455		1.78017	23.1633		1.78096	34.7295		1.78046	29.3627
1.782	30.5958		1.78208	29.0532		1.78208	22.9402		1.7815	23.5		1.78229	35.3494		1.78179	29.8958
1.78333	31.0092		1.78342	29.4485		1.78342	23.242		1.78283	23.8423		1.78362	35.9788		1.78312	30.4389
1.78467	31.4302		1.78475	29.8538		1.78475	23.551		1.78417	24.1904		1.78496	36.6178		1.78446	30.9897
1.786	31.8604		1.78608	30.2696		1.78608	23.8662		1.7855	24.5442		1.78629	37.2662		1.78579	31.548
1.78733	32.3019		1.78742	30.6992		1.78742	24.1876		1.78683	24.9033		1.78762	37.9233		1.78712	32.1116
1.78867	32.7549		1.78875	31.1413		1.78875	24.5171		1.78817	25.2662		1.78896	38.5895		1.78846	32.6791
1.79	33.2184		1.79008	31.5914		1.79008	24.8532		1.7895	25.6343		1.79029	39.2647		1.78979	33.2503
1.79133	33.6904		1.79142	32.0468		1.79142	25.1961		1.79083	26.0086		1.79162	39.948		1.79112	33.8259
1.79267	34.1716		1.79275	32.5069		1.79275	25.5461		1.79217	26.3891		1.79296	40.6389		1.79246	34.4086
1.794	34.6618		1.79408	32.9714		1.79408	25.9037		1.7935	26.7758		1.79429	41.3375		1.79379	34.9984
1.79533	35.1605		1.79542	33.442		1.79542	26.268		1.79483	27.1673		1.79562	42.0442		1.79512	35.5964
1.79667	35.6698		1.79675	33.9222		1.79675	26.638		1.79617	27.565		1.79696	42.758		1.79646	36.2039
1.798	36.1924		1.79808	34.4157		1.79808	27.0138		1.7975	27.9674		1.79829	43.479		1.79779	36.8195
1.79933	36.7308		1.79942	34.925		1.79942	27.3967		1.79883	28.3742		1.79962	44.2061		1.79912	37.4432
1.80067	37.2853		1.80075	35.4485		1.80075	27.7886		1.80017	28.7847		1.80096	44.9376		1.80046	38.0716
1.802	37.8542		1.80208	35.985		1.80208	28.1901		1.8015	29.2001		1.80229	45.6729		1.80179	38.7049
1.80333	38.4359		1.80342	36.53		1.80342	28.6021		1.80283	29.6221		1.80362	46.4115		1.80312	39.3434
1.80467	39.0291		1.80475	37.0817		1.80475	29.0255		1.80417	30.0493		1.80496	47.153		1.80446	39.9876
1.806	39.6342		1.80608	37.6401		1.80608	29.4604		1.8055	30.4823		1.80629	47.8973		1.80579	40.637
1.80733	40.2517		1.80742	38.2099		1.80742	29.9067		1.80683	30.9196		1.80762	48.645		1.80712	41.2888
1.80867	40.8835		1.80875	38.7945		1.80875	30.3626		1.80817	31.3616		1.80896	49.3965		1.80846	41.9431
1.81	41.5306		1.81008	39.3968		1.81008	30.8275		1.8095	31.8074		1.81029	50.1523		1.80979	42.5973
1.81133	42.1934		1.81142	40.019		1.81142	31.3025		1.81083	32.2576		1.81162	50.9119		1.81112	43.251
1.81267	42.8719		1.81275	40.6618		1.81275	31.7879		1.81217	32.7129		1.81296	51.6748		1.81246	43.9029
1.814	43.5634		1.81408	41.3227		1.81408	32.2847		1.8135	33.1745		1.81429	52.4387		1.81379	44.5547
1.81533	44.2672		1.81542	41.9979		1.81542	32.7931		1.81483	33.6442		1.81562	53.2031		1.81512	45.2075
1.81667	44.9834		1.81675	42.6836		1.81675	33.3147		1.81617	34.1201		1.81696	53.968		1.81646	45.8631
1.818	45.7144		1.81808	43.3803		1.81808	33.8488		1.8175	34.6012		1.81829	54.7314		1.81779	46.5212
1.81933	46.4611		1.81942	44.0903		1.81942	34.3933		1.81883	35.0862		1.81962	55.4924		1.81912	47.1806
1.82067	47.2259		1.82075	44.8165		1.82075	34.9479		1.82017	35.5735		1.82096	56.2506		1.82046	47.8401
1.822	48.0108		1.82208	45.5604		1.82208	35.5134		1.8215	36.0632		1.82229	57.0059		1.82179	48.4986
1.82333	48.8157		1.82342	46.3233		1.82342	36.0904		1.82283	36.5548		1.82362	57.7564		1.82312	49.1552
1.82467	49.6411		1.82475	47.1024		1.82475	36.6807		1.82417	37.0493		1.82496	58.5017		1.82446	49.808
1.826	50.4842		1.82608	47.8954		1.82608	37.2853		1.8255	37.5466		1.82629	59.2399		1.82579	50.457
1.82733	51.3434		1.82742	48.6979		1.82742	37.9052		1.82683	38.0473		1.82762	59.9699		1.82712	51.1007
1.82867	52.2184		1.82875	49.5091		1.82875	38.5418		1.82817	38.5513		1.82896	60.6928		1.82846	51.7402
1.83	53.1092		1.83008	50.3335		1.83008	39.1932		1.8295	39.0582		1.83029	61.41		1.82979	52.3753
1.83133	54.0171		1.83142	51.1761		1.83142	39.8583		1.83083	39.5675		1.83162	62.1209		1.83112	53.0038
1.83267	54.9436		1.83275	52.0415		1.83275	40.5354		1.83217	40.0786		1.83296	62.8252		1.83246	53.6246
1.834	55.8877		1.83408	52.9313		1.83408	41.2245		1.8335	40.5912		1.83429	63.5238		1.83379	54.2364
1.83533	56.8495		1.83542	53.8468		1.83542	41.9264		1.83483	41.1058		1.83562	64.2142		1.83512	54.8396
1.83667	57.8265		1.83675	54.7862		1.83675	42.6431		1.83617	41.6226		1.83696	64.8937		1.83646	55.4333
1.838	58.816		1.83808	55.7423		1.83808	43.3741		1.8375	42.1414		1.83829	65.5603		1.83779	56.0188
1.83933	59.8178		1.83942	56.7107		1.83942	44.1198		1.83883	42.6621		1.83962	66.215		1.83912	56.5963
1.84067	60.8334		1.84075	57.6906		1.84075	44.8809		1.84017	43.1838		1.84096	66.8559		1.84046	57.1671
1.842	61.8658		1.84208	58.6853		1.84208	45.6557		1.8415	43.7059		1.84229	67.4825		1.84179	57.7311
1.84333	62.9177		1.84342	59.6976		1.84342	46.4416		1.84283	44.2276		1.84362	68.0943		1.84312	58.2891
1.84467	63.9911		1.84475	60.7305		1.84475	47.2374		1.84417	44.7469		1.84496	68.6936		1.84446	58.8384
1.846	65.0883		1.84608	61.7833		1.84608	48.0456		1.8455	45.2642		1.84629	69.2792		1.84579	59.3772
1.84733	66.206		1.84742	62.8552		1.84742	48.8672		1.84683	45.7797		1.84762	69.8485		1.84712	59.9041
1.84867	67.3413		1.84875	63.94		1.84875	49.7041		1.84817	46.2942		1.84896	70.4007		1.84846	60.4186
1.85	68.4891		1.85008	65.031		1.85008	50.5571		1.8495	46.8078		1.85029	70.9372		1.84979	60.9207
1.85133	69.6478		1.85142	66.1264		1.85142	51.4283		1.85083	47.3194		1.85162	71.4583		1.85112	61.41
1.85267	70.8165		1.85275	67.2297		1.85275	52.3162		1.85217	47.8287		1.85296	71.9647		1.85246	61.8868
1.854	71.9967		1.85408	68.3479		1.85408	53.2174		1.8535	48.3355		1.85429	72.4564		1.85379	62.3512
1.85533	73.1907		1.85542	69.4876		1.85542	54.1301		1.85483	48.8391		1.85562	72.9313		1.85512	62.7999
1.85667	74.3995		1.85675	70.6525		1.85675	55.0532		1.85617	49.3383		1.85696	73.39		1.85646	63.2319
1.858	75.6226		1.85808	71.8436		1.85808	55.9869		1.8575	49.8333		1.85829	73.8311		1.85779	63.6463
1.85933	76.8566		1.85942	73.0591		1.85942	56.932		1.85883	50.3254		1.85962	74.2536		1.85912	64.044
1.86067	78.0983		1.86075	74.2903		1.86075	57.888		1.86017	50.8156		1.86096	74.657		1.86046	64.4269
1.862	79.3452		1.86208	75.5291		1.86208	58.8574		1.8615	51.3034		1.86229	75.0408		1.86179	64.796
1.86333	80.5979		1.86342	76.7717		1.86342	59.8383		1.86283	51.7869		1.86362	75.4056		1.86312	65.1531
1.86467	81.8591		1.86475	78.0211		1.86475	60.8277		1.86417	52.2647		1.86496	75.7523		1.86446	65.4998
1.866	83.1299		1.86608	79.2809		1.86608	61.8238		1.8655	52.7368		1.86629	76.0817		1.86579	65.8341
1.86733	84.4121		1.86742	80.5521		1.86742	62.8252		1.86683	53.2007		1.86762	76.3927		1.86712	66.154
1.86867	85.7072		1.86875	81.8348		1.86875	63.8332		1.86817	53.6566		1.86896	76.6835		1.86846	66.4573
1.87	87.0137		1.87008	83.1265		1.87008	64.8489		1.8695	54.1048		1.87029	76.9529		1.86979	66.7429
1.87133	88.326		1.87142	84.4202		1.87142	65.8731		1.87083	54.5478		1.87162	77.1999		1.87112	67.0118
1.87267	89.6387		1.87275	85.7077		1.87275	66.9084		1.87217	54.9855		1.87296	77.4245		1.87246	67.266
1.874	90.9495		1.87408	86.987		1.87408	67.9541		1.8735	55.4166		1.87429	77.6272		1.87379	67.5049
1.87533	92.2589		1.87542	88.2626		1.87542	69.0074		1.87483	55.841		1.87562	77.8098		1.87512	67.7295
1.87667	93.5659		1.87675	89.5414		1.87675	70.0645		1.87617	56.2577		1.87696	77.9743		1.87646	67.9388
1.878	94.8725		1.87808	90.8298		1.87808	71.1236		1.8775	56.6659		1.87829	78.1212		1.87779	68.13
1.87933	96.179		1.87942	92.1326		1.87942	72.1827		1.87883	57.0645		1.87962	78.2504		1.87912	68.3007
1.88067	97.4846		1.88075	93.4501		1.88075	73.2408		1.88017	57.4546		1.88096	78.3615		1.88046	68.4509
1.882	98.7878		1.88208	94.7771		1.88208	74.2984		1.8815	57.837		1.88229	78.4535		1.88179	68.5821
1.88333	100.082		1.88342	96.1042		1.88342	75.357		1.88283	58.2132		1.88362	78.5265		1.88312	68.6975
1.88467	101.365		1.88475	97.4231		1.88475	76.416		1.88417	58.5823		1.88496	78.5809		1.88446	68.7995
1.886	102.636		1.88608	98.7344		1.88608	77.477		1.8855	58.9423		1.88629	78.6176		1.88579	68.8891
1.88733	103.9		1.88742	100.04		1.88742	78.5408		1.88683	59.2914		1.88762	78.6362		1.88712	68.9664
1.88867	105.159		1.88875	101.341		1.88875	79.6051		1.88817	59.6271		1.88896	78.6362		1.88846	69.0289
1.89	106.413		1.89008	102.63		1.89008	80.6642		1.8895	59.9504		1.89029	78.6185		1.88979	69.0746
1.89133	107.658		1.89142	103.904		1.89142	81.7151		1.89083	60.2617		1.89162	78.5832		1.89112	69.1032
1.89267	108.892		1.89275	105.162		1.89275	82.757		1.89217	60.5631		1.89296	78.5294		1.89246	69.1147
1.894	110.113		1.89408	106.396		1.89408	83.7913		1.8935	60.8549		1.89429	78.4554		1.89379	69.109
1.89533	111.312		1.89542	107.599		1.89542	84.8165		1.89483	61.1372		1.89562	78.362		1.89512	69.0894
1.89667	112.486		1.89675	108.773		1.89675	85.834		1.89617	61.409		1.89696	78.2514		1.89646	69.0579
1.898	113.637		1.89808	109.927		1.89808	86.8454		1.8975	61.6684		1.89829	78.125		1.89779	69.015
1.89933	114.769		1.89942	111.071		1.89942	87.8506		1.89883	61.9154		1.89962	77.9834		1.89912	68.9597
1.90067	115.882		1.90075	112.209		1.90075	88.8472		1.90017	62.1486		1.90096	77.827		1.90046	68.8887
1.902	116.977		1.90208	113.342		1.90208	89.8323		1.9015	62.3684		1.90229	77.6568		1.90179	68.8004
1.90333	118.052		1.90342	114.468		1.90342	90.8027		1.90283	62.5763		1.90362	77.4732		1.90312	68.6955
1.90467	119.105		1.90475	115.582		1.90475	91.7578		1.90417	62.7747		1.90496	77.2753		1.90446	68.5759
1.906	120.132		1.90608	116.679		1.90608	92.6986		1.9055	62.9635		1.90629	77.0636		1.90579	68.4438
1.90733	121.13		1.90742	117.748		1.90742	93.626		1.90683	63.1423		1.90762	76.8371		1.90712	68.3003
1.90867	122.099		1.90875	118.784		1.90875	94.5411		1.90817	63.3106		1.90896	76.5982		1.90846	68.1472
1.91	123.04		1.91008	119.789		1.91008	95.4409		1.9095	63.467		1.91029	76.3478		1.90979	67.9855
1.91133	123.951		1.91142	120.765		1.91142	96.3211		1.91083	63.6106		1.91162	76.087		1.91112	67.8158
1.91267	124.834		1.91275	121.715		1.91275	97.1785		1.91217	63.7407		1.91296	75.8161		1.91246	67.636
1.914	125.688		1.91408	122.641		1.91408	98.0139		1.9135	63.858		1.91429	75.5329		1.91379	67.4443
1.91533	126.515		1.91542	123.54		1.91542	98.8269		1.91483	63.9629		1.91562	75.2368		1.91512	67.2402
1.91667	127.312		1.91675	124.409		1.91675	99.618		1.91617	64.0564		1.91696	74.9259		1.91646	67.0257
1.918	128.076		1.91808	125.239		1.91808	100.388		1.9175	64.1389		1.91829	74.6017		1.91779	66.8011
1.91933	128.804		1.91942	126.027		1.91942	101.137		1.91883	64.209		1.91962	74.2655		1.91912	66.5669
1.92067	129.495		1.92075	126.772		1.92075	101.866		1.92017	64.2672		1.92096	73.9212		1.92046	66.3247
1.922	130.15		1.92208	127.48		1.92208	102.575		1.9215	64.3115		1.92229	73.5703		1.92179	66.0739
1.92333	130.767		1.92342	128.155		1.92342	103.26		1.92283	64.343		1.92362	73.2121		1.92312	65.8135
1.92467	131.348		1.92475	128.804		1.92475	103.917		1.92417	64.3616		1.92496	72.8469		1.92446	65.5413
1.926	131.892		1.92608	129.426		1.92608	104.545		1.9255	64.3683		1.92629	72.474		1.92579	65.2571
1.92733	132.402		1.92742	130.021		1.92742	105.144		1.92683	64.3649		1.92762	72.0921		1.92712	64.9624
1.92867	132.877		1.92875	130.582		1.92875	105.714		1.92817	64.3516		1.92896	71.7001		1.92846	64.6601
1.93	133.316		1.93008	131.103		1.93008	106.255		1.9295	64.3282		1.93029	71.2995		1.92979	64.3496
1.93133	133.717		1.93142	131.578		1.93142	106.769		1.93083	64.2934		1.93162	70.8923		1.93112	64.0335
1.93267	134.08		1.93275	132.009		1.93275	107.257		1.93217	64.2476		1.93296	70.4813		1.93246	63.7126
1.934	134.404		1.93408	132.397		1.93408	107.719		1.9335	64.1909		1.93429	70.066		1.93379	63.3874
1.93533	134.685		1.93542	132.745		1.93542	108.155		1.93483	64.1217		1.93562	69.6468		1.93512	63.0574
1.93667	134.924		1.93675	133.056		1.93675	108.561		1.93617	64.0411		1.93696	69.2224		1.93646	62.7198
1.938	135.123		1.93808	133.329		1.93808	108.938		1.9375	63.9515		1.93829	68.7909		1.93779	62.3755
1.93933	135.282		1.93942	133.565		1.93942	109.281		1.93883	63.8533		1.93962	68.3513		1.93912	62.0251
1.94067	135.403		1.94075	133.762		1.94075	109.591		1.94017	63.7465		1.94096	67.9026		1.94046	61.6703
1.942	135.486		1.94208	133.917		1.94208	109.868		1.9415	63.6292		1.94229	67.4477		1.94179	61.3112
1.94333	135.531		1.94342	134.029		1.94342	110.113		1.94283	63.4999		1.94362	66.9894		1.94312	60.9479
1.94467	135.537		1.94475	134.1		1.94475	110.326		1.94417	63.3593		1.94496	66.5288		1.94446	60.5793
1.946	135.504		1.94608	134.132		1.94608	110.508		1.9455	63.2067		1.94629	66.0667		1.94579	60.204
1.94733	135.429		1.94742	134.124		1.94742	110.659		1.94683	63.0417		1.94762	65.6033		1.94712	59.8211
1.94867	135.316		1.94875	134.075		1.94875	110.778		1.94817	62.8653		1.94896	65.1379		1.94846	59.4297
1.95	135.166		1.95008	133.986		1.95008	110.864		1.9495	62.6812		1.95029	64.6691		1.94979	59.031
1.95133	134.983		1.95142	133.856		1.95142	110.915		1.95083	62.4895		1.95162	64.1952		1.95112	58.629
1.95267	134.768		1.95275	133.685		1.95275	110.933		1.95217	62.2912		1.95296	63.7159		1.95246	58.2251
1.954	134.52		1.95408	133.472		1.95408	110.92		1.9535	62.0851		1.95429	63.2324		1.95379	57.8203
1.95533	134.24		1.95542	133.217		1.95542	110.879		1.95483	61.871		1.95562	62.746		1.95512	57.4155
1.95667	133.921		1.95675	132.923		1.95675	110.814		1.95617	61.6469		1.95696	62.2592		1.95646	57.0106
1.958	133.562		1.95808	132.592		1.95808	110.723		1.9575	61.4133		1.95829	61.7724		1.95779	56.6049
1.95933	133.158		1.95942	132.224		1.95942	110.606		1.95883	61.1706		1.95962	61.2836		1.95912	56.1953
1.96067	132.713		1.96075	131.822		1.96075	110.461		1.96017	60.9202		1.96096	60.792		1.96046	55.7823
1.962	132.229		1.96208	131.386		1.96208	110.282		1.9615	60.6632		1.96229	60.2961		1.96179	55.3665
1.96333	131.712		1.96342	130.919		1.96342	110.067		1.96283	60.4005		1.96362	59.7959		1.96312	54.9488
1.96467	131.166		1.96475	130.42		1.96475	109.814		1.96417	60.1311		1.96496	59.2923		1.96446	54.5297
1.966	130.591		1.96608	129.887		1.96608	109.524		1.9655	59.8531		1.96629	58.7874		1.96579	54.1091
1.96733	129.988		1.96742	129.321		1.96742	109.203		1.96683	59.5655		1.96762	58.2833		1.96712	53.6871
1.96867	129.356		1.96875	128.723		1.96875	108.854		1.96817	59.2689		1.96896	57.7826		1.96846	53.2637
1.97	128.694		1.97008	128.09		1.97008	108.478		1.9695	58.9624		1.97029	57.2848		1.96979	52.8383
1.97133	128.002		1.97142	127.422		1.97142	108.078		1.97083	58.6457		1.97162	56.788		1.97112	52.4092
1.97267	127.282		1.97275	126.72		1.97275	107.65		1.97217	58.3215		1.97296	56.2892		1.97246	51.9772
1.974	126.54		1.97408	125.987		1.97408	107.194		1.9735	57.992		1.97429	55.7861		1.97379	51.5437
1.97533	125.778		1.97542	125.224		1.97542	106.708		1.97483	57.6577		1.97562	55.2778		1.97512	51.1107
1.97667	124.999		1.97675	124.433		1.97675	106.196		1.97617	57.3196		1.97696	54.7657		1.97646	50.6768
1.978	124.198		1.97808	123.615		1.97808	105.662		1.9775	56.9763		1.97829	54.2522		1.97779	50.2434
1.97933	123.373		1.97942	122.773		1.97942	105.114		1.97883	56.6277		1.97962	53.7391		1.97912	49.8099
1.98067	122.518		1.98075	121.908		1.98075	104.552		1.98017	56.2744		1.98096	53.2284		1.98046	49.376
1.982	121.632		1.98208	121.017		1.98208	103.977		1.9815	55.9158		1.98229	52.7196		1.98179	48.9407
1.98333	120.713		1.98342	120.102		1.98342	103.385		1.98283	55.553		1.98362	52.2118		1.98312	48.5044
1.98467	119.763		1.98475	119.162		1.98475	102.767		1.98417	55.1868		1.98496	51.7039		1.98446	48.0685
1.986	118.786		1.98608	118.199		1.98608	102.116		1.9855	54.8167		1.98629	51.1942		1.98579	47.6341
1.98733	117.789		1.98742	117.221		1.98742	101.428		1.98683	54.441		1.98762	50.683		1.98712	47.1997
1.98867	116.777		1.98875	116.235		1.98875	100.711		1.98817	54.0585		1.98896	50.1709		1.98846	46.7649
1.99	115.756		1.99008	115.242		1.99008	99.9742		1.9895	53.6704		1.99029	49.6602		1.98979	46.329
1.99133	114.728		1.99142	114.239		1.99142	99.226		1.99083	53.2756		1.99162	49.1519		1.99112	45.8922
1.99267	113.691		1.99275	113.222		1.99275	98.4716		1.99217	52.875		1.99296	48.6469		1.99246	45.4535
1.994	112.647		1.99408	112.186		1.99408	97.7125		1.9935	52.4688		1.99429	48.1448		1.99379	45.012
1.99533	111.596		1.99542	111.127		1.99542	96.9472		1.99483	52.0611		1.99562	47.6456		1.99512	44.5695
1.99667	110.54		1.99675	110.045		1.99675	96.169		1.99617	51.6539		1.99696	47.1463		1.99646	44.1294
1.998	109.479		1.99808	108.942		1.99808	95.3727		1.9975	51.2476		1.99829	46.6456		1.99779	43.6921
1.99933	108.409		1.99942	107.823		1.99942	94.5544		1.99883	50.8404		1.99962	46.1435		1.99912	43.2568
2.00067	107.33		2.00075	106.696		2.00075	93.7209		2.00017	50.4293		2.00096	45.6414		2.00046	42.8224
2.002	106.238		2.00208	105.562		2.00208	92.8803		2.0015	50.014		2.00229	45.1403		2.00179	42.3889
2.00333	105.13		2.00342	104.42		2.00342	92.0362		2.00283	49.5939		2.00362	44.6401		2.00312	41.9564
2.00467	104.003		2.00475	103.267		2.00475	91.188		2.00417	49.1667		2.00496	44.1418		2.00446	41.5239
2.006	102.859		2.00608	102.103		2.00608	90.333		2.0055	48.7342		2.00629	43.6454		2.00579	41.09
2.00733	101.702		2.00742	100.931		2.00742	89.4666		2.00683	48.2993		2.00762	43.149		2.00712	40.6556
2.00867	100.54		2.00875	99.7586		2.00875	88.584		2.00817	47.864		2.00896	42.6516		2.00846	40.2222
2.01	99.3795		2.01008	98.5909		2.01008	87.6813		2.0095	47.4286		2.01029	42.1548		2.00979	39.7911
2.01133	98.2227		2.01142	97.4283		2.01142	86.7596		2.01083	46.9923		2.01162	41.6598		2.01112	39.3624
2.01267	97.0678		2.01275	96.2691		2.01275	85.8245		2.01217	46.5546		2.01296	41.1682		2.01246	38.9352
2.014	95.9125		2.01408	95.109		2.01408	84.8842		2.0135	46.1144		2.01429	40.6795		2.01379	38.5089
2.01533	94.7528		2.01542	93.9431		2.01542	83.9443		2.01483	45.6715		2.01562	40.1945		2.01512	38.0821
2.01667	93.5869		2.01675	92.7653		2.01675	83.0069		2.01617	45.2251		2.01696	39.712		2.01646	37.6544
2.018	92.4182		2.01808	91.5747		2.01808	82.0694		2.0175	44.7784		2.01829	39.2308		2.01779	37.2262
2.01933	91.2523		2.01942	90.3745		2.01942	81.1281		2.01883	44.333		2.01962	38.7497		2.01912	36.7999
2.02067	90.0946		2.02075	89.1733		2.02075	80.1787		2.02017	43.889		2.02096	38.2671		2.02046	36.3765
2.022	88.9459		2.02208	87.9769		2.02208	79.2203		2.0215	43.4456		2.02229	37.7855		2.02179	35.9564
2.02333	87.8048		2.02342	86.7877		2.02342	78.2552		2.02283	43.0026		2.02362	37.3068		2.02312	35.5387
2.02467	86.6651		2.02475	85.6051		2.02475	77.2905		2.02417	42.5596		2.02496	36.8309		2.02446	35.1243
2.026	85.5212		2.02608	84.4283		2.02608	76.3316		2.0255	42.1166		2.02629	36.3598		2.02579	34.7128
2.02733	84.3682		2.02742	83.2543		2.02742	75.3813		2.02683	41.6732		2.02762	35.892		2.02712	34.3013
2.02867	83.2052		2.02875	82.0804		2.02875	74.4386		2.02817	41.2312		2.02896	35.428		2.02846	33.8893
2.03	82.036		2.03008	80.9097		2.03008	73.4992		2.0295	40.7915		2.03029	34.966		2.02979	33.4783
2.03133	80.8697		2.03142	79.7481		2.03142	72.5579		2.03083	40.3547		2.03162	34.5054		2.03112	33.0696
2.03267	79.7143		2.03275	78.6018		2.03275	71.609		2.03217	39.9189		2.03296	34.0466		2.03246	32.6634
2.034	78.5742		2.03408	77.4727		2.03408	70.653		2.0335	39.4826		2.03429	33.5903		2.03379	32.2599
2.03533	77.4479		2.03542	76.3569		2.03542	69.6917		2.03483	39.0453		2.03562	33.1388		2.03512	31.8604
2.03667	76.3326		2.03675	75.2497		2.03675	68.7327		2.03617	38.6062		2.03696	32.6915		2.03646	31.4631
2.038	75.2244		2.03808	74.1444		2.03808	67.7815		2.0375	38.1646		2.03829	32.2485		2.03779	31.0688
2.03933	74.12		2.03942	73.0352		2.03942	66.8402		2.03883	37.7216		2.03962	31.8103		2.03912	30.6759
2.04067	73.0205		2.04075	71.919		2.04075	65.9075		2.04017	37.2796		2.04096	31.3754		2.04046	30.2849
2.042	71.9295		2.04208	70.8003		2.04208	64.9805		2.0415	36.8404		2.04229	30.9429		2.04179	29.8967
2.04333	70.8532		2.04342	69.6878		2.04342	64.0559		2.04283	36.4037		2.04362	30.5128		2.04312	29.5119
2.04467	69.7956		2.04475	68.5887		2.04475	63.1313		2.04417	35.9693		2.04496	30.0865		2.04446	29.1309
2.046	68.7547		2.04608	67.5063		2.04608	62.2091		2.0455	35.5372		2.04629	29.6655		2.04579	28.7538
2.04733	67.7271		2.04742	66.4411		2.04742	61.2946		2.04683	35.1071		2.04762	29.2492		2.04712	28.3804
2.04867	66.7062		2.04875	65.3896		2.04875	60.3924		2.04817	34.678		2.04896	28.8372		2.04846	28.0089
2.05	65.6867		2.05008	64.3477		2.05008	59.5059		2.0495	34.2488		2.05029	28.4309		2.04979	27.6394
2.05133	64.6648		2.05142	63.312		2.05142	58.6343		2.05083	33.823		2.05162	28.0285		2.05112	27.2708
2.05267	63.6425		2.05275	62.2845		2.05275	57.7717		2.05217	33.4005		2.05296	27.6294		2.05246	26.9051
2.054	62.6264		2.05408	61.2698		2.05408	56.9138		2.0535	32.9819		2.05429	27.2331		2.05379	26.5417
2.05533	61.6226		2.05542	60.2737		2.05542	56.0546		2.05483	32.5661		2.05562	26.8402		2.05512	26.1822
2.05667	60.6356		2.05675	59.2985		2.05675	55.192		2.05617	32.1527		2.05696	26.4516		2.05646	25.8269
2.058	59.6657		2.05808	58.3425		2.05808	54.3275		2.0575	31.7416		2.05829	26.0677		2.05779	25.4755
2.05933	58.7111		2.05942	57.3997		2.05942	53.4663		2.05883	31.3315		2.05962	25.6886		2.05912	25.1279
2.06067	57.7674		2.06075	56.4647		2.06075	52.6152		2.06017	30.9224		2.06096	25.3153		2.06046	24.7827
2.062	56.8318		2.06208	55.531		2.06208	51.7759		2.0615	30.5147		2.06229	24.9472		2.06179	24.4384
2.06333	55.9034		2.06342	54.596		2.06342	50.9491		2.06283	30.1099		2.06362	24.5829		2.06312	24.097
2.06467	54.9851		2.06475	53.6618		2.06475	50.1332		2.06417	29.7093		2.06496	24.2219		2.06446	23.7594
2.066	54.0824		2.06608	52.7368		2.06608	49.3264		2.0655	29.3131		2.06629	23.8638		2.06579	23.4251
2.06733	53.1983		2.06742	51.8274		2.06742	48.5282		2.06683	28.9211		2.06762	23.5095		2.06712	23.0966
2.06867	52.3319		2.06875	50.9362		2.06875	47.7385		2.06817	28.533		2.06896	23.159		2.06846	22.7742
2.07	51.4803		2.07008	50.0631		2.07008	46.9613		2.0695	28.1477		2.07029	22.8143		2.06979	22.4566
2.07133	50.6368		2.07142	49.2058		2.07142	46.1993		2.07083	27.7643		2.07162	22.4757		2.07112	22.141
2.07267	49.7971		2.07275	48.3608		2.07275	45.454		2.07217	27.3843		2.07296	22.1429		2.07246	21.8253
2.074	48.9578		2.07408	47.5245		2.07408	44.7235		2.0735	27.0085		2.07429	21.8139		2.07379	21.5106
2.07533	48.1195		2.07542	46.6962		2.07542	44.0044		2.07483	26.6376		2.07562	21.4901		2.07512	21.1968
2.07667	47.2865		2.07675	45.8803		2.07675	43.2916		2.07617	26.2709		2.07696	21.1697		2.07646	20.885
2.078	46.4654		2.07808	45.0821		2.07808	42.5811		2.0775	25.909		2.07829	20.8526		2.07779	20.5774
2.07933	45.6605		2.07942	44.3049		2.07942	41.8711		2.07883	25.5504		2.07962	20.5393		2.07912	20.2756
2.08067	44.8747		2.08075	43.5462		2.08075	41.1634		2.08017	25.1946		2.08096	20.2312		2.08046	19.9804
2.082	44.106		2.08208	42.8033		2.08208	40.4625		2.0815	24.8408		2.08229	19.9299		2.08179	19.6896
2.08333	43.3521		2.08342	42.0704		2.08342	39.7739		2.08283	24.4885		2.08362	19.6347		2.08312	19.4016
2.08467	42.6092		2.08475	41.3399		2.08475	39.0973		2.08417	24.1389		2.08496	19.3453		2.08446	19.1174
2.086	41.8739		2.08608	40.6046		2.08608	38.4307		2.0855	23.7927		2.08629	19.0606		2.08579	18.836
2.08733	41.1472		2.08742	39.866		2.08742	37.7712		2.08683	23.4513		2.08762	18.7797		2.08712	18.558
2.08867	40.4315		2.08875	39.135		2.08875	37.1184		2.08817	23.1137		2.08896	18.5008		2.08846	18.2843
2.09	39.7315		2.09008	38.4207		2.09008	36.4738		2.0895	22.7804		2.09029	18.2257		2.08979	18.0163
2.09133	39.0491		2.09142	37.7293		2.09142	35.84		2.09083	22.4514		2.09162	17.9553		2.09112	17.7536
2.09267	38.3854		2.09275	37.0607		2.09275	35.2216		2.09217	22.1262		2.09296	17.6897		2.09246	17.4947
2.094	37.7359		2.09408	36.4146		2.09408	34.6227		2.0935	21.8043		2.09429	17.4298		2.09379	17.2391
2.09533	37.0965		2.09542	35.7857		2.09542	34.0452		2.09483	21.4872		2.09562	17.1757		2.09512	16.9859
2.09667	36.4628		2.09675	35.1663		2.09675	33.4859		2.09617	21.1754		2.09696	16.9268		2.09646	16.7346
2.098	35.8324		2.09808	34.5516		2.09808	32.937		2.0975	20.8688		2.09829	16.6831		2.09779	16.4852
2.09933	35.2044		2.09942	33.9422		2.09942	32.3916		2.09883	20.5674		2.09962	16.4428		2.09912	16.2387
2.10067	34.5821		2.10075	33.3433		2.10075	31.8456		2.10017	20.2699		2.10096	16.2058		2.10046	15.9955
2.102	33.9699		2.10208	32.7597		2.10208	31.2986		2.1015	19.9757		2.10229	15.9717		2.10179	15.7571
2.10333	33.371		2.10342	32.1917		2.10342	30.7517		2.10283	19.6843		2.10362	15.7418		2.10312	15.5239
2.10467	32.7859		2.10475	31.6362		2.10475	30.2095		2.10417	19.3944		2.10496	15.5168		2.10446	15.2945
2.106	32.2108		2.10608	31.0879		2.10608	29.6755		2.1055	19.1064		2.10629	15.2965		2.10579	15.0676
2.10733	31.6434		2.10742	30.5433		2.10742	29.1543		2.10683	18.8208		2.10762	15.0809		2.10712	14.8435
2.10867	31.0841		2.10875	30.0007		2.10875	28.6465		2.10817	18.538		2.10896	14.8702		2.10846	14.6227
2.11	30.5338		2.11008	29.4599		2.11008	28.1501		2.1095	18.26		2.11029	14.6642		2.10979	14.4053
2.11133	29.994		2.11142	28.9249		2.11142	27.6632		2.11083	17.9863		2.11162	14.4615		2.11112	14.1916
2.11267	29.4676		2.11275	28.4004		2.11275	27.1831		2.11217	17.7169		2.11296	14.2627		2.11246	13.9818
2.114	28.9555		2.11408	27.8897		2.11408	26.7105		2.1135	17.4508		2.11429	14.0672		2.11379	13.7758
2.11533	28.4567		2.11542	27.3924		2.11542	26.2465		2.11483	17.1876		2.11562	13.8755		2.11512	13.5741
2.11667	27.9674		2.11675	26.9074		2.11675	25.7926		2.11617	16.9277		2.11696	13.6876		2.11646	13.3758
2.118	27.4854		2.11808	26.4325		2.11808	25.3506		2.1175	16.6698		2.11829	13.5045		2.11779	13.1793
2.11933	27.0062		2.11942	25.9652		2.11942	24.9205		2.11883	16.4151		2.11962	13.3271		2.11912	12.9848
2.12067	26.5298		2.12075	25.5055		2.12075	24.4994		2.12017	16.1648		2.12096	13.1535		2.12046	12.7935
2.122	26.0577		2.12208	25.0544		2.12208	24.085		2.1215	15.9202		2.12229	12.9824		2.12179	12.6061
2.12333	25.5933		2.12342	24.6143		2.12342	23.6735		2.12283	15.6808		2.12362	12.8136		2.12312	12.4216
2.12467	25.1389		2.12475	24.188		2.12475	23.2625		2.12417	15.4452		2.12496	12.6476		2.12446	12.2399
2.126	24.6954		2.12608	23.7746		2.12608	22.8519		2.1255	15.213		2.12629	12.4855		2.12579	12.0621
2.12733	24.2634		2.12742	23.3717		2.12742	22.4452		2.12683	14.9832		2.12762	12.3258		2.12712	11.8871
2.12867	23.84		2.12875	22.9774		2.12875	22.0451		2.12817	14.7553		2.12896	12.1698		2.12846	11.7154
2.13	23.4237		2.13008	22.5873		2.13008	21.6546		2.1295	14.5292		2.13029	12.0187		2.12979	11.5461
2.13133	23.0126		2.13142	22.1996		2.13142	21.2741		2.13083	14.3061		2.13162	11.8713		2.13112	11.3788
2.13267	22.6078		2.13275	21.8139		2.13275	20.9022		2.13217	14.0867		2.13296	11.7273		2.13246	11.2147
2.134	22.212		2.13408	21.4319		2.13408	20.5388		2.1335	13.8721		2.13429	11.5852		2.13379	11.0531
2.13533	21.8267		2.13542	21.0567		2.13542	20.1821		2.13483	13.6614		2.13562	11.4465		2.13512	10.8953
2.13667	21.452		2.13675	20.6909		2.13675	19.8317		2.13617	13.4544		2.13696	11.311		2.13646	10.7408
2.138	21.0862		2.13808	20.3361		2.13808	19.4869		2.1375	13.2513		2.13829	11.1785		2.13779	10.5891
2.13933	20.7276		2.13942	19.9895		2.13942	19.1512		2.13883	13.051		2.13962	11.0493		2.13912	10.4408
2.14067	20.3748		2.14075	19.65		2.14075	18.826		2.14017	12.8541		2.14096	10.9234		2.14046	10.2963
2.142	20.0248		2.14208	19.3162		2.14208	18.5108		2.1415	12.661		2.14229	10.8018		2.14179	10.1547
2.14333	19.6752		2.14342	18.9886		2.14342	18.2037		2.14283	12.4721		2.14362	10.6835		2.14312	10.0155
2.14467	19.3286		2.14475	18.6667		2.14475	17.9029		2.14417	12.2876		2.14496	10.5686		2.14446	9.87816
2.146	18.9877		2.14608	18.3535		2.14608	17.6048		2.1455	12.1059		2.14629	10.457		2.14579	9.74369
2.14733	18.6544		2.14742	18.0507		2.14742	17.3082		2.14683	11.9271		2.14762	10.3474		2.14712	9.61161
2.14867	18.3291		2.14875	17.7593		2.14875	17.0131		2.14817	11.7502		2.14896	10.241		2.14846	9.48191
2.15	18.0111		2.15008	17.478		2.15008	16.7198		2.1495	11.5752		2.15029	10.1371		2.14979	9.35507
2.15133	17.6997		2.15142	17.2033		2.15142	16.4313		2.15083	11.4021		2.15162	10.0355		2.15112	9.23014
2.15267	17.3945		2.15275	16.9315		2.15275	16.1486		2.15217	11.2314		2.15296	9.93538		2.15246	9.10711
2.154	17.0932		2.15408	16.6607		2.15408	15.8725		2.1535	11.064		2.15429	9.8381		2.15379	8.98647
2.15533	16.7961		2.15542	16.3908		2.15542	15.6031		2.15483	10.901		2.15562	9.74369		2.15512	8.86774
2.15667	16.5048		2.15675	16.1223		2.15675	15.3389		2.15617	10.7412		2.15696	9.65118		2.15646	8.75139
2.158	16.2206		2.15808	15.8591		2.15808	15.079		2.1575	10.5848		2.15829	9.56154		2.15779	8.6379
2.15933	15.9454		2.15942	15.6031		2.15942	14.8239		2.15883	10.4308		2.15962	9.47475		2.15912	8.52585
2.16067	15.677		2.16075	15.3551		2.16075	14.574		2.16017	10.2797		2.16096	9.39131		2.16046	8.41618
2.162	15.4147		2.16208	15.1138		2.16208	14.3304		2.1615	10.1309		2.16229	9.31072		2.16179	8.30936
2.16333	15.1563		2.16342	14.8792		2.16342	14.0939		2.16283	9.98402		2.16362	9.23395		2.16312	8.20494
2.16467	14.8997		2.16475	14.6499		2.16475	13.864		2.16417	9.84001		2.16496	9.15957		2.16446	8.10194
2.166	14.6451		2.16608	14.4238		2.16608	13.6399		2.1655	9.69839		2.16629	9.08804		2.16579	8.00085
2.16733	14.3914		2.16742	14.2021		2.16742	13.4196		2.16683	9.55963		2.16762	9.01794		2.16712	7.90214
2.16867	14.1406		2.16875	13.9871		2.16875	13.2017		2.16817	9.42421		2.16896	8.95023		2.16846	7.80582
2.17	13.895		2.17008	13.7796		2.17008	12.9848		2.1695	9.29165		2.17029	8.88443		2.16979	7.71189
2.17133	13.6566		2.17142	13.5803		2.17142	12.7678		2.17083	9.16147		2.17162	8.82149		2.17112	7.61986
2.17267	13.4258		2.17275	13.3872		2.17275	12.5523		2.17217	9.03225		2.17296	8.76045		2.17246	7.52878
2.174	13.2008		2.17408	13.1993		2.17408	12.3406		2.1735	8.90493		2.17429	8.70275		2.17379	7.44009
2.17533	12.98		2.17542	13.0143		2.17542	12.1346		2.17483	8.78		2.17562	8.64792		2.17512	7.35283
2.17667	12.763		2.17675	12.8307		2.17675	11.9343		2.17617	8.65698		2.17696	8.59499		2.17646	7.267
2.178	12.5494		2.17808	12.6481		2.17808	11.7397		2.1775	8.53586		2.17829	8.54397		2.17779	7.18212
2.17933	12.3401		2.17942	12.4669		2.17942	11.55		2.17883	8.41665		2.17962	8.49581		2.17912	7.09868
2.18067	12.136		2.18075	12.29		2.18075	11.364		2.18017	8.3003		2.18096	8.44955		2.18046	7.01761
2.182	11.9376		2.18208	12.1183		2.18208	11.1814		2.1815	8.18682		2.18229	8.40521		2.18179	6.93798
2.18333	11.745		2.18342	11.9538		2.18342	11.0016		2.18283	8.07524		2.18362	8.36325		2.18312	6.86073
2.18467	11.5571		2.18475	11.7936		2.18475	10.8266		2.18417	7.96556		2.18496	8.32415		2.18446	6.78492
2.186	11.3721		2.18608	11.6367		2.18608	10.6554		2.1855	7.8578		2.18629	8.28743		2.18579	6.71101
2.18733	11.1875		2.18742	11.4822		2.18742	10.4885		2.18683	7.75146		2.18762	8.25405		2.18712	6.63805
2.18867	11.0021		2.18875	11.3306		2.18875	10.3245		2.18817	7.64751		2.18896	8.2221		2.18846	6.56605
2.19	10.8171		2.19008	11.1823		2.19008	10.1643		2.1895	7.54499		2.19029	8.19159		2.18979	6.49595
2.19133	10.6349		2.19142	11.0402		2.19142	10.0074		2.19083	7.4439		2.19162	8.16345		2.19112	6.42776
2.19267	10.458		2.19275	10.9053		2.19275	9.85241		2.19217	7.3452		2.19296	8.13723		2.19246	6.36053
2.194	10.2863		2.19408	10.778		2.19408	9.69887		2.1935	7.2484		2.19429	8.11291		2.19379	6.29568
2.19533	10.1213		2.19542	10.6578		2.19542	9.54866		2.19483	7.15447		2.19562	8.09145		2.19512	6.23226
2.19667	9.96161		2.19675	10.5419		2.19675	9.4018		2.19617	7.06196		2.19696	8.07285		2.19646	6.17123
2.198	9.80616		2.19808	10.4279		2.19808	9.25827		2.1975	6.97184		2.19829	8.05712		2.19779	6.11162
2.19933	9.65309		2.19942	10.3149		2.19942	9.11713		2.19883	6.88314		2.19962	8.04377		2.19912	6.05297
2.20067	9.5005		2.20075	10.201		2.20075	8.97837		2.20017	6.79636		2.20096	8.03232		2.20046	5.99575
2.202	9.34982		2.20208	10.087		2.20208	8.84247		2.2015	6.71148		2.20229	8.02279		2.20179	5.93948
2.20333	9.20105		2.20342	9.97448		2.20342	8.70943		2.20283	6.62899		2.20362	8.0142		2.20312	5.88465
2.20467	9.05561		2.20475	9.86576		2.20475	8.57782		2.20417	6.54793		2.20496	8.00705		2.20446	5.83029
2.206	8.91399		2.20608	9.7599		2.20608	8.4486		2.2055	6.46877		2.20629	8.00228		2.20579	5.77736
2.20733	8.77523		2.20742	9.65738		2.20742	8.32272		2.20683	6.39009		2.20762	7.99894		2.20712	5.72538
2.20867	8.63934		2.20875	9.55725		2.20875	8.19969		2.20817	6.31285		2.20896	7.99704		2.20846	5.67532
[truncated: 1,344 more rows]

## Sheet: Ext. Data Fig. 2,c
sucrose, %	plasma membrane				sucrose, %	endoplasmic reticulum				sucrose, %	early endosomes
[truncated: 17 more rows]

[truncated: 8 more sheets: Ext. Data Fig.3,e-h, Ext. Data Fig.3, i, Ext. Data Fig.3, j, Ext. Data Fig.3, k, Ext. Data Fig.9, f, Ext. Data Fig.9, g, Ext. Data Fig.9, h, Ext. Data Fig.9, j, l]
